# Supplementary material for: TAF4 Inactivation Reveals the 3 Dimensional Growth Promoting Activities of Collagen 6A3
Source: PLoS One. 2014 Feb 3;9(2):e87365. doi: 10.1371/journal.pone.0087365 (PMC3911972; doi:10.1371/journal.pone.0087365)
Supplement: Table S2 — Excel table of RNA-seq results. Page 1 shows transcripts induced in dense conditions. Shown are, the Ensembl gene ID, the average RPKM expression values under each condition, the fold change and Log2 change values under the indicated conditions, gene name and description. Pages 2–4 show the same information concerning transcripts induced in spheres, repressed under dense conditions and repressed in spheres respectively. (XLS) [file pone.0087365.s007.xls]

## Sheet: Induced in dense
Ensembl gene id	average non-dense	average dense	average spheres	fold change dense/non-dense	log change dense/non-dense	Fold change spheres/non-dense	log change spheres/non-dense	Fold change spheres/dense	log change spheres/dense	Gene name	Description
ENSMUSG00000079017	1	141.135	35.1633	141.135	7.14093	35.1633	5.136	0.249147	-2.00493	Ifi27l2a	interferon, alpha-inducible protein 27 like 2A Gene
ENSMUSG00000034459	1.82419	195.232	55.4714	107.024	6.74179	30.4088	4.92642	0.284131	-1.81537	Ifit1	interferon-induced protein with tetratricopeptide repeats 1 Gene
ENSMUSG00000047793	3.2249	211.618	115.224	65.62	6.03606	35.7294	5.15904	0.544489	-0.877025	Sned1	sushi, nidogen and EGF-like domains 1 Gene
ENSMUSG00000062488	1.98986	72.7839	22.8472	36.5774	5.19288	11.4818	3.52128	0.313905	-1.6716	I830012O16Rik	RIKEN cDNA I830012O16 gene Gene
ENSMUSG00000033721	1.68147	59.8118	63.1637	35.5711	5.15263	37.5646	5.2313	1.05604	0.0786668	Vav3	vav 3 oncogene Gene
ENSMUSG00000056313	1.27274	43.385	44.685	34.0879	5.09119	35.1093	5.13378	1.02996	0.0425927	1810011O10Rik	RIKEN cDNA 1810011O10 gene Gene
ENSMUSG00000074896	3.47592	117.364	31.6418	33.765	5.07746	9.10314	3.18636	0.269603	-1.89109	Ifit3	interferon-induced protein with tetratricopeptide repeats 3 Gene
ENSMUSG00000064343	1	31.4412	1	31.4412	4.97458	1	0	0.0318054	-4.97458	mt-Tq	mitochondrially encoded tRNA glutamine Gene
ENSMUSG00000063268	1.22158	37.9549	9.66984	31.0702	4.95746	7.91582	2.98474	0.254772	-1.97272	Parp10	poly (ADP-ribose) polymerase family, member 10 Gene
ENSMUSG00000035692	2.12441	64.4112	12.3171	30.3195	4.92217	5.79791	2.53553	0.191227	-2.38664	Isg15	ISG15 ubiquitin-like modifier Gene
ENSMUSG00000064344	1	28.1746	97.8113	28.1746	4.81632	97.8113	6.61193	3.47161	1.79561	mt-Tm	mitochondrially encoded tRNA methionine Gene
ENSMUSG00000022548	1.22739	31.6112	1.67849	25.7548	4.68677	1.36753	0.451569	0.0530979	-4.2352	Apod	apolipoprotein D Gene
ENSMUSG00000033880	1.55373	39.1151	51.1174	25.175	4.65392	32.8999	5.04001	1.30685	0.386088	Lgals3bp	lectin, galactoside-binding, soluble, 3 binding protein Gene
ENSMUSG00000029561	1.1592	28.3557	8.57171	24.4614	4.61244	7.39451	2.88646	0.302292	-1.72598	Oasl2	2'-5' oligoadenylate synthetase-like 2 Gene
ENSMUSG00000066861	1.14813	27.7878	11.6758	24.2027	4.5971	10.1694	3.34617	0.420177	-1.25093	Oas1g	2'-5' oligoadenylate synthetase 1G Gene
ENSMUSG00000024011	1	21.5352	4.85286	21.5352	4.42862	4.85286	2.27884	0.225345	-2.14979	Pi16	peptidase inhibitor 16 Gene
ENSMUSG00000032359	2.21759	47.4143	114.231	21.3811	4.41826	51.5116	5.68683	2.40922	1.26857	Ctsh	cathepsin H Gene
ENSMUSG00000064361	1	21.1116	1	21.1116	4.39996	1	0	0.0473673	-4.39996	mt-Tr	mitochondrially encoded tRNA arginine Gene
ENSMUSG00000078247	1.11799	21.9483	12.1946	19.632	4.29513	10.9077	3.44727	0.555608	-0.847861	Airn	antisense Igf2r RNA Gene
ENSMUSG00000001435	2.21193	43.2957	26.8651	19.5737	4.29085	12.1456	3.60236	0.620504	-0.688488	Col18a1	collagen, type XVIII, alpha 1 Gene
ENSMUSG00000064366	1	19.4175	54.2293	19.4175	4.27929	54.2293	5.761	2.7928	1.48171	mt-Tl2	mitochondrially encoded tRNA leucine 2 Gene
ENSMUSG00000030107	1.1898	22.8526	13.862	19.2071	4.26357	11.6507	3.54234	0.606582	-0.721225	Usp18	ubiquitin specific peptidase 18 Gene
ENSMUSG00000023885	1.42712	27.1417	3.19452	19.0186	4.24934	2.23844	1.1625	0.117698	-3.08684	Thbs2	thrombospondin 2 Gene
ENSMUSG00000032291	1	18.919	1	18.919	4.24176	1	0	0.0528569	-4.24176	Crabp1	cellular retinoic acid binding protein I Gene
ENSMUSG00000022469	1.48953	27.9121	12.7549	18.7389	4.22796	8.56305	3.09812	0.456967	-1.12984	Rapgef3	Rap guanine nucleotide exchange factor (GEF) 3 Gene
ENSMUSG00000052776	2.58218	44.1491	18.1623	17.0976	4.09572	7.03372	2.81429	0.411386	-1.28144	Oas1a	2'-5' oligoadenylate synthetase 1A Gene
ENSMUSG00000022330	5.72133	95.2161	21.8812	16.6423	4.05678	3.82449	1.93527	0.229805	-2.12152	Osr2	odd-skipped related 2 (Drosophila) Gene
ENSMUSG00000027820	7.75688	126.874	15.7675	16.3564	4.03178	2.03271	1.02341	0.124276	-3.00838	Mme	membrane metallo endopeptidase Gene
ENSMUSG00000022032	1.15394	18.6723	2.48172	16.1813	4.01626	2.15064	1.10477	0.132909	-2.91149	Scara5	scavenger receptor class A, member 5 (putative) Gene
ENSMUSG00000076275	12.3485	198.126	1	16.0446	4.00401	0.0809816	-3.62626	0.00504729	-7.63027	Mir675	microRNA 675 Gene
ENSMUSG00000064294	1	15.7255	1.46136	15.7255	3.97503	1.46136	0.547309	0.0929295	-3.42772	Aox3	aldehyde oxidase 3 Gene
ENSMUSG00000014361	1.12416	17.3399	12.8787	15.4247	3.94717	11.4563	3.51806	0.742721	-0.429109	Mertk	c-mer proto-oncogene tyrosine kinase Gene
ENSMUSG00000040093	1.26439	19.3813	22.6349	15.3286	3.93815	17.9018	4.16203	1.16787	0.22388	Bmf	BCL2 modifying factor Gene
ENSMUSG00000023067	2.46211	35.9342	24.8248	14.5948	3.86739	10.0827	3.33381	0.690841	-0.533575	Cdkn1a	cyclin-dependent kinase inhibitor 1A (P21) Gene
ENSMUSG00000063011	5.88617	85.8184	19.3867	14.5797	3.86589	3.2936	1.71967	0.225904	-2.14622	Msln	mesothelin Gene
ENSMUSG00000060063	1	14.2169	1	14.2169	3.82953	1	0	0.0703389	-3.82953	Alox5ap	arachidonate 5-lipoxygenase activating protein Gene
ENSMUSG00000034586	1.15821	16.3115	12.2758	14.0833	3.81592	10.599	3.40585	0.752589	-0.410067	C630004H02Rik	RIKEN cDNA C630004H02 gene Gene
ENSMUSG00000027078	1.5232	21.1414	13.7753	13.8796	3.79489	9.04368	3.17691	0.651581	-0.617983	Ube2l6	ubiquitin-conjugating enzyme E2L 6 Gene
ENSMUSG00000041552	1	13.8439	3.28399	13.8439	3.79118	3.28399	1.71545	0.237214	-2.07574	Ptchd1	patched domain containing 1 Gene
ENSMUSG00000000031	54.7789	751.127	26.8788	13.712	3.77736	0.490677	-1.02715	0.0357846	-4.80452	H19	H19 fetal liver mRNA Gene
ENSMUSG00000032754	1.17152	15.4419	29.4221	13.1811	3.7204	25.1146	4.65045	1.90535	0.930057	Slc24a6	solute carrier family 24 (sodium/potassium/calcium exchanger), member 6 Gene
ENSMUSG00000032246	1.52412	19.6396	2.83596	12.8859	3.68772	1.86072	0.895859	0.144399	-2.79186	Calml4	calmodulin-like 4 Gene
ENSMUSG00000038893	1.15564	14.6143	19.1183	12.6461	3.66062	16.5435	4.04819	1.30819	0.387572	Fam117a	family with sequence similarity 117, memberA Gene
ENSMUSG00000087331	1.82177	22.8214	27.5219	12.527	3.64697	15.1072	3.91717	1.20597	0.270194	1810021B22Rik	RIKEN cDNA 1810021B22 gene Gene
ENSMUSG00000036109	1.29933	16.2133	4.65719	12.4782	3.64134	3.5843	1.84169	0.287245	-1.79965	Mbnl3	muscleblind-like 3 (Drosophila) Gene
ENSMUSG00000002205	1.38782	17.2355	13.7119	12.4191	3.63449	9.88015	3.30453	0.795561	-0.329956	Vrk3	vaccinia related kinase 3 Gene
ENSMUSG00000048126	19.1628	237.323	261.351	12.3846	3.63047	13.6384	3.76961	1.10125	0.139136	Col6a3	collagen, type VI, alpha 3 Gene
ENSMUSG00000054675	5.99357	73.5639	68.9262	12.2738	3.61751	11.5	3.52356	0.936957	-0.0939456	Tmem119	transmembrane protein 119 Gene
ENSMUSG00000076130	1	12.2249	2.68121	12.2249	3.61175	2.68121	1.42289	0.219325	-2.18886	mmu-mir-689-1.1	mmu-mir-689-1
ENSMUSG00000020902	2.9728	35.8757	16.9752	12.068	3.59311	5.71017	2.51353	0.473167	-1.07958	Ntn1	netrin 1 Gene
ENSMUSG00000019846	3.58182	41.9965	6.22161	11.7249	3.5515	1.737	0.796595	0.148146	-2.75491	Lama4	laminin, alpha 4 Gene
ENSMUSG00000087993	1	11.7126	1	11.7126	3.54998	1	0	0.0853785	-3.54998	Mir1982	microRNA 1982 Gene
ENSMUSG00000034855	1.88226	21.5277	3.26159	11.4371	3.51565	1.7328	0.793106	0.151507	-2.72255	Cxcl10	chemokine (C-X-C motif) ligand 10 Gene
ENSMUSG00000000753	1.57627	17.5134	1.23211	11.1107	3.47387	0.781664	-0.355379	0.0703526	-3.82925	Serpinf1	serine (or cysteine) peptidase inhibitor, clade F, member 1 Gene
ENSMUSG00000039031	2.18119	24.1883	13.3158	11.0895	3.47112	6.10486	2.60996	0.550508	-0.861165	Arhgap18	Rho GTPase activating protein 18 Gene
ENSMUSG00000032812	4.84337	52.6412	4.48445	10.8687	3.44211	0.925894	-0.111082	0.0851888	-3.55319	Arap1	ArfGAP with RhoGAP domain, ankyrin repeat and PH domain 1 Gene
ENSMUSG00000035547	1.11916	12.1256	9.93315	10.8346	3.43757	8.87556	3.14984	0.819188	-0.287733	Capn5	calpain 5 Gene
ENSMUSG00000074398	1.22615	13.1852	1.21722	10.7533	3.42671	0.992712	-0.0105526	0.0923167	-3.43726	Gm15441	predicted gene 15441 Gene
ENSMUSG00000042675	12.8824	138.317	73.7542	10.7368	3.4245	5.72519	2.51732	0.533228	-0.907176	Ypel3	yippee-like 3 (Drosophila) Gene
ENSMUSG00000040562	1.616	17.345	1.65912	10.7333	3.42402	1.02669	0.0379976	0.0956546	-3.38602	Gstm2	glutathione S-transferase, mu 2 Gene
ENSMUSG00000040557	1.16111	12.1616	12.4398	10.4741	3.38875	10.7137	3.42139	1.02288	0.0326343	Wbscr27	Williams Beuren syndrome chromosome region 27 (human) Gene
ENSMUSG00000026825	6.16487	64.3327	21.6454	10.4354	3.38341	3.51109	1.81192	0.33646	-1.57149	Dnm1	dynamin 1 Gene
ENSMUSG00000028463	1.5837	16.4917	7.37713	10.4134	3.38037	4.65816	2.21976	0.447325	-1.1606	Car9	carbonic anhydrase 9 Gene
ENSMUSG00000024968	1.77523	18.1198	6.68994	10.207	3.35149	3.76848	1.91398	0.369205	-1.43751	Rcor2	REST corepressor 2 Gene
ENSMUSG00000033538	1.15669	11.7951	18.4296	10.1973	3.35012	15.9331	3.99395	1.56248	0.643836	Casp4	caspase 4, apoptosis-related cysteine peptidase Gene
ENSMUSG00000020614	1.13171	11.4182	14.1987	10.0893	3.33475	12.5462	3.64918	1.24352	0.314426	Fam20a	family with sequence similarity 20, member A Gene
ENSMUSG00000039997	1.31718	13.1132	7.58427	9.95548	3.31549	5.75796	2.52556	0.578371	-0.789934	Ifi203	interferon activated gene 203 Gene
ENSMUSG00000035314	2.18914	21.6457	1.28442	9.88776	3.30564	0.586725	-0.769243	0.0593385	-4.07489	Gdpd5	glycerophosphodiester phosphodiesterase domain containing 5 Gene
ENSMUSG00000075602	19.4851	189.191	181.184	9.70955	3.2794	9.29857	3.21701	0.957673	-0.0623957	Ly6a	lymphocyte antigen 6 complex, locus A Gene
ENSMUSG00000054006	1.1573	11.1974	9.41817	9.67548	3.27433	8.13809	3.02469	0.841105	-0.249643	D630008O14Rik	RIKEN cDNA D630008O14 gene Gene
ENSMUSG00000089961	1.51659	14.6698	1.14121	9.67285	3.27394	0.752482	-0.41027	0.0777932	-3.68421	Gm16567	predicted gene 16567 Gene
ENSMUSG00000030409	4.8177	46.1416	37.8918	9.57752	3.25965	7.86513	2.97547	0.821208	-0.28418	Dmpk	dystrophia myotonica-protein kinase Gene
ENSMUSG00000068551	1.19929	11.422	6.57952	9.52397	3.25156	5.4862	2.45581	0.576041	-0.795757	Zfp467	zinc finger protein 467 Gene
ENSMUSG00000000386	1	9.48662	1.16684	9.48662	3.24589	1.16684	0.222601	0.122998	-3.02329	Mx1	myxovirus (influenza virus) resistance 1 Gene
ENSMUSG00000028031	12.1442	114.694	23.5198	9.44429	3.23944	1.93671	0.953609	0.205067	-2.28583	Dkk2	dickkopf homolog 2 (Xenopus laevis) Gene
ENSMUSG00000020467	6.25727	58.8719	5.83727	9.40855	3.23397	0.932877	-0.100241	0.0991521	-3.33421	Efemp1	epidermal growth factor-containing fibulin-like extracellular matrix protein 1 Gene
ENSMUSG00000038235	2.19355	19.8676	13.4681	9.0573	3.17908	6.13986	2.61821	0.677892	-0.560873	F11r	F11 receptor Gene
ENSMUSG00000022584	2.38196	21.4811	37.8539	9.01825	3.17285	15.8919	3.99022	1.7622	0.817376	Ly6c2	lymphocyte antigen 6 complex, locus C2 Gene
ENSMUSG00000038259	1.26816	11.3775	4.11393	8.97164	3.16537	3.24402	1.69778	0.361586	-1.46759	Gdf5	growth differentiation factor 5 Gene
ENSMUSG00000029816	1.57437	14.1236	21.5384	8.97098	3.16527	13.6807	3.77407	1.52499	0.6088	Gpnmb	glycoprotein (transmembrane) nmb Gene
ENSMUSG00000061132	1.31153	11.7615	11.3226	8.96781	3.16476	8.63318	3.10989	0.962685	-0.0548641	Blnk	B-cell linker Gene
ENSMUSG00000024663	1.78418	15.9515	4.13279	8.94055	3.16036	2.31635	1.21186	0.259084	-1.94851	Rab3il1	RAB3A interacting protein (rabin3)-like 1 Gene
ENSMUSG00000064373	33.1188	295.195	97.1872	8.91323	3.15595	2.9345	1.55312	0.32923	-1.60283	Sepp1	selenoprotein P, plasma, 1 Gene
ENSMUSG00000037370	2.5139	22.3285	56.2814	8.88201	3.15089	22.3881	4.48466	2.52061	1.33378	Enpp1	ectonucleotide pyrophosphatase/phosphodiesterase 1 Gene
ENSMUSG00000003420	12.9687	114.734	36.1444	8.84703	3.14519	2.78706	1.47874	0.315028	-1.66645	Fcgrt	Fc receptor, IgG, alpha chain transporter Gene
ENSMUSG00000022265	14.7151	129.69	744.865	8.81333	3.13969	50.619	5.66161	5.74345	2.52192	Ank	progressive ankylosis Gene
ENSMUSG00000022836	1.77278	15.6125	1.2428	8.80678	3.13861	0.701045	-0.512421	0.0796029	-3.65104	Mylk	myosin, light polypeptide kinase Gene
ENSMUSG00000064346	1	8.691	8.73175	8.691	3.11952	8.73175	3.12627	1.00469	0.00674864	mt-Tw	mitochondrially encoded tRNA tryptophan Gene
ENSMUSG00000004035	1.33811	11.6168	4.13945	8.68153	3.11795	3.0935	1.62924	0.356331	-1.48871	Gstm7	glutathione S-transferase, mu 7 Gene
ENSMUSG00000026821	7.41943	64.284	39.9941	8.66428	3.11508	5.39045	2.43041	0.622147	-0.684673	Ralgds	ral guanine nucleotide dissociation stimulator Gene
ENSMUSG00000054072	1.3655	11.8118	6.99219	8.6502	3.11273	5.12062	2.35632	0.591965	-0.756417	Iigp1	interferon inducible GTPase 1 Gene
ENSMUSG00000040483	5.25479	45.398	22.5395	8.63935	3.11092	4.28933	2.10075	0.496488	-1.01017	Xaf1	XIAP associated factor 1 Gene
ENSMUSG00000038393	56.2616	481.457	42.9483	8.55746	3.09718	0.763369	-0.389548	0.089205	-3.48673	Txnip	thioredoxin interacting protein Gene
ENSMUSG00000027386	1.41872	12.1318	1.74879	8.55125	3.09614	1.23266	0.30177	0.144149	-2.79437	Fbln7	fibulin 7 Gene
ENSMUSG00000000253	1.3217	11.2124	12.2312	8.48335	3.08463	9.2542	3.21011	1.09087	0.125475	Gmpr	guanosine monophosphate reductase Gene
ENSMUSG00000032607	1.11729	9.41877	2.92126	8.43	3.07553	2.61459	1.38659	0.310153	-1.68895	Amt	aminomethyltransferase Gene
ENSMUSG00000042834	1.34436	11.2918	17.2792	8.39933	3.07027	12.8531	3.68404	1.53025	0.613766	D0H4S114	DNA segment, human D4S114 Gene
ENSMUSG00000020108	8.53217	71.1624	68.5619	8.34048	3.06013	8.03569	3.00642	0.963456	-0.0537091	Ddit4	DNA-damage-inducible transcript 4 Gene
ENSMUSG00000025498	11.7422	97.7215	41.1431	8.32224	3.05697	3.50387	1.80895	0.421025	-1.24802	Irf7	interferon regulatory factor 7 Gene
ENSMUSG00000020577	1.1174	9.25915	4.4793	8.28636	3.05074	4.00869	2.00313	0.48377	-1.04761	Tspan13	tetraspanin 13 Gene
ENSMUSG00000021614	14.2352	117.718	117.194	8.26952	3.0478	8.23272	3.04137	0.99555	-0.00643375	Vcan	versican Gene
ENSMUSG00000025089	1.17544	9.6685	19.5145	8.22541	3.04009	16.6018	4.05327	2.01836	1.01318	Gfra1	glial cell line derived neurotrophic factor family receptor alpha 1 Gene
ENSMUSG00000000126	1.47929	12.1374	2.84375	8.20488	3.03648	1.92237	0.942886	0.234296	-2.0936	Wnt9a	wingless-type MMTV integration site 9A Gene
ENSMUSG00000023341	1.12611	9.22159	2.6734	8.18886	3.03366	2.374	1.24732	0.289906	-1.78634	Mx2	myxovirus (influenza virus) resistance 2 Gene
ENSMUSG00000032348	1.36528	11.1384	7.65132	8.15833	3.02827	5.60421	2.48651	0.686931	-0.541762	Gsta4	glutathione S-transferase, alpha 4 Gene
ENSMUSG00000057346	1.52733	12.4352	8.41897	8.14174	3.02534	5.5122	2.46263	0.67703	-0.562708	Apol9b	apolipoprotein L 9b Gene
ENSMUSG00000068874	1.13232	9.11175	3.52245	8.04699	3.00845	3.11083	1.6373	0.386583	-1.37115	Selenbp1	selenium binding protein 1 Gene
ENSMUSG00000038175	2.64958	21.2365	17.9258	8.01506	3.00271	6.76552	2.7582	0.844101	-0.244513	Mylip	myosin regulatory light chain interacting protein Gene
ENSMUSG00000022358	1.56122	12.5132	14.4356	8.01504	3.00271	9.24639	3.20889	1.15363	0.20618	Fbxo32	F-box protein 32 Gene
ENSMUSG00000079018	11.7462	94.1152	179.631	8.01243	3.00224	15.2928	3.93478	1.90863	0.932537	Ly6c1	lymphocyte antigen 6 complex, locus C1 Gene
ENSMUSG00000074264	1	7.99279	2.57221	7.99279	2.9987	2.57221	1.36301	0.321817	-1.63569	Amy1	amylase 1, salivary Gene
ENSMUSG00000001020	147.518	1164.11	683.145	7.8913	2.98026	4.63091	2.2113	0.586838	-0.768967	S100a4	S100 calcium binding protein A4 Gene
ENSMUSG00000068735	1	7.86539	1.92342	7.86539	2.97552	1.92342	0.943673	0.244542	-2.03185	Trp53i11	transformation related protein 53 inducible protein 11 Gene
ENSMUSG00000039157	1.48553	11.6819	11.5178	7.86374	2.97522	7.75331	2.95481	0.985956	-0.0204042	Fam102a	family with sequence similarity 102, member A Gene
ENSMUSG00000031824	1.16956	9.18852	12.7246	7.85642	2.97387	10.8799	3.44359	1.38484	0.469718	6430548M08Rik	RIKEN cDNA 6430548M08 gene Gene
ENSMUSG00000055322	2.17122	16.9761	15.1118	7.81872	2.96693	6.96007	2.7991	0.89018	-0.167831	Tns1	tensin 1 Gene
ENSMUSG00000024810	1	7.81647	3.91296	7.81647	2.96652	3.91296	1.96826	0.500604	-0.998259	Il33	interleukin 33 Gene
ENSMUSG00000030170	1	7.77933	1.13913	7.77933	2.95965	1.13913	0.187934	0.14643	-2.77171	Wnt5b	wingless-related MMTV integration site 5B Gene
ENSMUSG00000031722	1	7.67815	1	7.67815	2.94076	1	0	0.13024	-2.94076	Hp	haptoglobin Gene
ENSMUSG00000037108	1.67254	12.7948	4.58772	7.64991	2.93544	2.74296	1.45573	0.358561	-1.47971	Zcwpw1	zinc finger, CW type with PWWP domain 1 Gene
ENSMUSG00000079343	3.38648	25.8969	5.12896	7.64713	2.93492	1.51454	0.59888	0.198053	-2.33604	Gm5077	predicted gene 5077 Gene
ENSMUSG00000042428	1.55751	11.8383	14.9922	7.60076	2.92614	9.62572	3.26689	1.26641	0.34075	Mgat3	mannoside acetylglucosaminyltransferase 3 Gene
ENSMUSG00000046718	9.5749	72.4373	21.418	7.56533	2.9194	2.23688	1.16149	0.295676	-1.75791	Bst2	bone marrow stromal cell antigen 2 Gene
ENSMUSG00000042106	1.15916	8.71757	2.58631	7.52059	2.91085	2.23119	1.15782	0.296678	-1.75303	6230427J02Rik	RIKEN cDNA 6230427J02 gene Gene
ENSMUSG00000068245	1.14433	8.5919	4.39455	7.50822	2.90847	3.84028	1.94121	0.511477	-0.967259	D14Ertd668e	DNA segment, Chr 14, ERATO Doi 668, expressed Gene
ENSMUSG00000028037	1.78189	13.2522	16.1159	7.43714	2.89475	9.0443	3.17701	1.2161	0.28226	Ifi44	interferon-induced protein 44 Gene
ENSMUSG00000020846	9.37844	69.5448	91.1456	7.4154	2.89052	9.71863	3.28075	1.3106	0.390229	Fam101b	family with sequence similarity 101, member B Gene
ENSMUSG00000049502	1.13227	8.37833	5.2338	7.39962	2.88745	4.62242	2.20865	0.624683	-0.678804	Dtx3l	deltex 3-like (Drosophila) Gene
ENSMUSG00000015619	1.81668	13.3718	4.37325	7.36058	2.87982	2.40728	1.26741	0.327051	-1.61241	Gata3	GATA binding protein 3 Gene
ENSMUSG00000086915	1.14622	8.38395	8.97666	7.31441	2.87074	7.83151	2.96929	1.0707	0.0985486	Gm16365	predicted gene 16365 Gene
ENSMUSG00000038521	27.3123	199.13	32.6538	7.29083	2.86608	1.19557	0.257697	0.163982	-2.60839	C1s	complement component 1, s subcomponent Gene
ENSMUSG00000003949	1.25391	9.13593	12.7715	7.28595	2.86512	10.1854	3.34843	1.39795	0.483309	Hlf	hepatic leukemia factor Gene
ENSMUSG00000044006	1	7.22526	3.4175	7.22526	2.85305	3.4175	1.77294	0.472994	-1.08011	Cilp2	cartilage intermediate layer protein 2 Gene
ENSMUSG00000034771	17.9329	129.452	51.6779	7.2187	2.85174	2.88173	1.52694	0.399204	-1.3248	Tle2	transducin-like enhancer of split 2, homolog of Drosophila E(spl) Gene
ENSMUSG00000019841	12.7281	91.772	41.3329	7.21018	2.85004	3.24737	1.69927	0.450387	-1.15076	Rev3l	REV3-like, catalytic subunit of DNA polymerase zeta RAD54 like (S. cerevisiae) Gene
ENSMUSG00000046814	13.2324	94.8338	26.6176	7.16681	2.84133	2.01155	1.00831	0.280676	-1.83302	Gchfr	GTP cyclohydrolase I feedback regulator Gene
ENSMUSG00000031808	3.35198	23.9176	24.2943	7.13535	2.83499	7.24774	2.85753	1.01575	0.0225452	Slc27a1	solute carrier family 27 (fatty acid transporter), member 1 Gene
ENSMUSG00000020774	1	7.11175	1.19249	7.11175	2.83021	1.19249	0.253983	0.167679	-2.57622	Aspa	aspartoacylase Gene
ENSMUSG00000013846	1.14551	8.11194	11.6468	7.0815	2.82406	10.1673	3.34586	1.43575	0.521809	St3gal1	ST3 beta-galactoside alpha-2,3-sialyltransferase 1 Gene
ENSMUSG00000025921	8.11311	57.3259	51.2595	7.06584	2.82086	6.31811	2.65949	0.894177	-0.161368	Rdh10	retinol dehydrogenase 10 (all-trans) Gene
ENSMUSG00000046329	2.59768	18.252	7.58451	7.02628	2.81276	2.91973	1.54584	0.415544	-1.26693	Slc25a23	solute carrier family 25 (mitochondrial carrier; phosphate carrier), member 23 Gene
ENSMUSG00000055408	2.1614	15.1666	4.47414	7.01702	2.81086	2.07002	1.04965	0.295	-1.76121	Gm15053	predicted gene 15053 Gene
ENSMUSG00000029605	1.74111	12.1487	4.71817	6.97752	2.80271	2.70986	1.43822	0.38837	-1.3645	Oas1b	2'-5' oligoadenylate synthetase 1B Gene
ENSMUSG00000020251	5.49162	38.2673	24.2425	6.96831	2.80081	4.41444	2.14223	0.633503	-0.658577	Glt8d2	glycosyltransferase 8 domain containing 2 Gene
ENSMUSG00000079560	1.59779	11.1252	3.65639	6.96283	2.79967	2.2884	1.19434	0.32866	-1.60533	Hoxa3	homeobox A3 Gene
ENSMUSG00000041189	1.81463	12.6137	18.6316	6.9511	2.79724	10.2674	3.36	1.47709	0.562759	Chrnb1	cholinergic receptor, nicotinic, beta polypeptide 1 (muscle) Gene
ENSMUSG00000070392	1.19893	8.32465	12.332	6.94343	2.79565	10.2859	3.36259	1.48138	0.566945	Hist2h3c1	histone cluster 2, H3c1 Gene
ENSMUSG00000006403	1.72943	11.9419	6.27292	6.90512	2.78767	3.62716	1.85884	0.525286	-0.928825	Adamts4	a disintegrin-like and metallopeptidase (reprolysin type) with thrombospondin type 1 motif, 4 Gene
ENSMUSG00000024055	1.6227	11.1663	3.63612	6.88129	2.78268	2.24079	1.16401	0.325635	-1.61867	Cyp4f13	cytochrome P450, family 4, subfamily f, polypeptide 13 Gene
ENSMUSG00000035967	3.17362	21.552	11.6553	6.79096	2.76361	3.67255	1.87678	0.5408	-0.886833	Ddx26b	DEAD/H (Asp-Glu-Ala-Asp/His) box polypeptide 26B Gene
ENSMUSG00000026043	117.972	799.659	77.5255	6.77838	2.76094	0.657151	-0.605703	0.0969482	-3.36664	Col3a1	collagen, type III, alpha 1 Gene
ENSMUSG00000027931	1.15943	7.81188	18.3819	6.7377	2.75226	15.8543	3.9868	2.35308	1.23455	Npr1	natriuretic peptide receptor 1 Gene
ENSMUSG00000091479	3.15944	21.2852	7.38926	6.73699	2.7521	2.33878	1.22576	0.347156	-1.52635	RP23-19C9.2
ENSMUSG00000025348	4.63394	31.1953	27.1462	6.73193	2.75102	5.85814	2.55044	0.870203	-0.200576	Itga7	integrin alpha 7 Gene
ENSMUSG00000081058	1.17275	7.88717	11.7835	6.72535	2.74961	10.0477	3.3288	1.49401	0.579188	Hist2h3c2-ps	histone cluster 2, H3c2, pseudogene Pseudogene
ENSMUSG00000002985	2.11958	14.2416	1.13348	6.71903	2.74825	0.534767	-0.903017	0.07959	-3.65127	Apoe	apolipoprotein E Gene
ENSMUSG00000019102	1	6.71628	1.3995	6.71628	2.74766	1.3995	0.484911	0.208374	-2.26275	Aldh3a1	aldehyde dehydrogenase family 3, subfamily A1 Gene
ENSMUSG00000038524	1.66895	11.1937	13.1116	6.70703	2.74567	7.85621	2.97383	1.17134	0.228161	Fchsd1	FCH and double SH3 domains 1 Gene
ENSMUSG00000054708	2.19285	14.6857	11.1748	6.69712	2.74354	5.09603	2.34937	0.760928	-0.394168	Ankrd24	ankyrin repeat domain 24 Gene
ENSMUSG00000084514	1	6.69165	1	6.69165	2.74236	1	0	0.14944	-2.74236	Mir1893	microRNA 1893 Gene
ENSMUSG00000003032	3.67458	24.5693	63.3183	6.68628	2.7412	17.2314	4.10697	2.57713	1.36577	Klf4	Kruppel-like factor 4 (gut) Gene
ENSMUSG00000055692	1.44174	9.63826	1.16989	6.68517	2.74097	0.811447	-0.301431	0.12138	-3.0424	Tmem191c	transmembrane protein 191C Gene
ENSMUSG00000047878	1.19119	7.92537	5.64972	6.6533	2.73407	4.74291	2.24577	0.712865	-0.488299	A4galt	alpha 1,4-galactosyltransferase Gene
ENSMUSG00000020034	5.25913	34.7822	34.2864	6.61368	2.72545	6.51941	2.70474	0.985747	-0.0207107	Tcp11l2	t-complex 11 (mouse) like 2 Gene
ENSMUSG00000059439	4.346	28.2481	14.7785	6.49981	2.7004	3.4005	1.76575	0.523168	-0.934653	Bcas3	breast carcinoma amplified sequence 3 Gene
ENSMUSG00000030218	234.489	1522.71	3111	6.49372	2.69905	13.2671	3.72978	2.04307	1.03074	Mgp	matrix Gla protein Gene
ENSMUSG00000027947	1.32219	8.45978	6.88648	6.39831	2.67769	5.20839	2.38084	0.814026	-0.296853	Il6ra	interleukin 6 receptor, alpha Gene
ENSMUSG00000022324	19.7262	126.124	51.4995	6.3937	2.67665	2.61071	1.38444	0.408326	-1.29221	Matn2	matrilin 2 Gene
ENSMUSG00000021185	1.41353	8.96931	2.62732	6.34531	2.66569	1.85869	0.894286	0.292923	-1.77141	9030617O03Rik	RIKEN cDNA 9030617O03 gene Gene
ENSMUSG00000038515	1.76356	11.1832	8.24434	6.34125	2.66477	4.67482	2.22491	0.737208	-0.439857	Grtp1	GH regulated TBC protein 1 Gene
ENSMUSG00000055172	4.96244	31.4274	4.33695	6.33306	2.6629	0.873955	-0.194369	0.137999	-2.85727	C1ra	complement component 1, r subcomponent A Gene
ENSMUSG00000086427	38.1181	241.214	56.8982	6.32807	2.66177	1.49268	0.577904	0.235882	-2.08386	Hoxa11as	HOXA11 antisense RNA (non-protein coding) Gene
ENSMUSG00000074793	2.17151	13.7233	5.65473	6.3197	2.65986	2.60406	1.38076	0.412054	-1.2791	Hspa12b	heat shock protein 12B Gene
ENSMUSG00000020695	24.1744	152.334	96.9218	6.30147	2.65569	4.00928	2.00334	0.636245	-0.652345	Mrc2	mannose receptor, C type 2 Gene
ENSMUSG00000011148	1	6.24838	9.3248	6.24838	2.64348	9.3248	3.22107	1.49236	0.577591	Adssl1	adenylosuccinate synthetase like 1 Gene
ENSMUSG00000040339	22.7329	141.272	99.7172	6.21441	2.63562	4.38647	2.13306	0.705855	-0.502557	Fam102b	family with sequence similarity 102, member B Gene
ENSMUSG00000019359	5.21393	32.3972	7.16351	6.21358	2.63542	1.37392	0.458295	0.221115	-2.17713	Gdpd2	glycerophosphodiester phosphodiesterase domain containing 2 Gene
ENSMUSG00000067212	2.24116	13.9231	22.8218	6.21247	2.63517	10.183	3.34809	1.63913	0.712927	H2-T23	histocompatibility 2, T region locus 23 Gene
ENSMUSG00000038463	6.63193	41.1716	45.6792	6.20809	2.63415	6.88777	2.78404	1.10948	0.149886	Olfml2b	olfactomedin-like 2B Gene
ENSMUSG00000046532	1.21145	7.51375	4.81311	6.20227	2.6328	3.97301	1.99023	0.640573	-0.642565	Ar	androgen receptor Gene
ENSMUSG00000030729	2.71389	16.7319	22.1592	6.16526	2.62416	8.16509	3.02947	1.32437	0.405308	Pgm2l1	phosphoglucomutase 2-like 1 Gene
ENSMUSG00000032741	5.19245	31.9167	14.5616	6.14675	2.61982	2.80437	1.48768	0.456236	-1.13215	Tpcn1	two pore channel 1 Gene
ENSMUSG00000089235	1	6.12364	3.13713	6.12364	2.61439	3.13713	1.64945	0.512299	-0.964943	SCARNA17.3	small Cajal body-specific RNA 17
ENSMUSG00000071656	1.58717	9.71635	5.19522	6.12181	2.61396	3.27326	1.71073	0.534689	-0.903227	Lrrn4cl	LRRN4 C-terminal like Gene
ENSMUSG00000070327	5.95528	36.1359	21.3477	6.06788	2.60119	3.58467	1.84184	0.590762	-0.759352	Rnf213	ring finger protein 213 Gene
ENSMUSG00000017446	1.44736	8.76759	5.28899	6.05765	2.59876	3.65424	1.86957	0.603243	-0.729188	C1qtnf1	C1q and tumor necrosis factor related protein 1 Gene
ENSMUSG00000071369	1.51211	9.13584	11.419	6.04177	2.59497	7.55167	2.91679	1.24991	0.321823	Map3k5	mitogen-activated protein kinase kinase kinase 5 Gene
ENSMUSG00000035042	1.88641	11.314	1.89142	5.99759	2.58438	1.00265	0.00381885	0.167175	-2.58056	Ccl5	chemokine (C-C motif) ligand 5 Gene
ENSMUSG00000004885	41.997	251.252	122.651	5.98261	2.58077	2.92047	1.5462	0.48816	-1.03457	Crabp2	cellular retinoic acid binding protein II Gene
ENSMUSG00000022564	54.3561	324.498	396.714	5.96985	2.5777	7.29843	2.86759	1.22255	0.28989	Grina	glutamate receptor, ionotropic, N-methyl D-aspartate-associated protein 1 (glutamate binding) Gene
ENSMUSG00000062901	3.71526	22.1794	18.1411	5.96982	2.57769	4.88287	2.28773	0.817926	-0.289958	Klhl24	kelch-like 24 (Drosophila) Gene
ENSMUSG00000078853	1	5.91915	1.71456	5.91915	2.56539	1.71456	0.77784	0.289664	-1.78755	Igtp	interferon gamma induced GTPase Gene
ENSMUSG00000091383	3.76512	22.2373	15.6944	5.90613	2.56221	4.16835	2.05948	0.705767	-0.502736	AC160122.2	Histone H2A type 1-H
ENSMUSG00000027514	1.16677	6.88735	5.41495	5.90294	2.56143	4.64099	2.21443	0.786217	-0.347001	Zbp1	Z-DNA binding protein 1 Gene
ENSMUSG00000004151	1.51272	8.88717	43.9179	5.87495	2.55458	29.0324	4.85959	4.94172	2.30501	Etv1	ets variant gene 1 Gene
ENSMUSG00000064220	3.68418	21.62	18.7216	5.86834	2.55295	5.08161	2.34529	0.865937	-0.207667	Hist2h2aa2	histone cluster 2, H2aa2 Gene
ENSMUSG00000027962	8.54124	49.7286	1.26635	5.82218	2.54156	0.148263	-2.75377	0.0254653	-5.29533	Vcam1	vascular cell adhesion molecule 1 Gene
ENSMUSG00000092005	2.14684	12.3928	1.94911	5.77257	2.52921	0.907897	-0.139399	0.157278	-2.66861	AC161373.1	Complement C1r-B subcomponentComplement C1r-B subcomponent heavy chainComplement C1r-B subcomponent light chain
ENSMUSG00000026360	1	5.76895	11.3253	5.76895	2.52831	11.3253	3.50148	1.96315	0.973169	Rgs2	regulator of G-protein signaling 2 Gene
ENSMUSG00000091561	5.14593	29.6119	11.8688	5.75442	2.52467	2.30645	1.20567	0.400814	-1.319	AC161511.1
ENSMUSG00000067629	1.94738	11.172	8.53866	5.73694	2.52028	4.3847	2.13248	0.764293	-0.387803	Syngap1	synaptic Ras GTPase activating protein 1 homolog (rat) Gene
ENSMUSG00000042349	1.21152	6.94429	2.37636	5.73186	2.519	1.96147	0.971933	0.342204	-1.54707	Ikbke	inhibitor of kappaB kinase epsilon Gene
ENSMUSG00000001768	15.1334	86.7288	91.5194	5.73094	2.51877	6.0475	2.59634	1.05524	0.0775656	Rin2	Ras and Rab interactor 2 Gene
ENSMUSG00000061666	1.98587	11.3718	6.91319	5.72637	2.51762	3.48119	1.79958	0.607924	-0.718038	Gdpd1	glycerophosphodiester phosphodiesterase domain containing 1 Gene
ENSMUSG00000064307	1.74691	9.96717	2.69252	5.70558	2.51237	1.5413	0.62415	0.270139	-1.88822	Lrrc51	leucine rich repeat containing 51 Gene
ENSMUSG00000036225	3.71117	21.1482	7.23942	5.69851	2.51058	1.95071	0.963998	0.342319	-1.54659	Kctd1	potassium channel tetramerisation domain containing 1 Gene
ENSMUSG00000037031	2.49894	14.1945	8.33441	5.68023	2.50595	3.33518	1.73776	0.587156	-0.768184	Tspan15	tetraspanin 15 Gene
ENSMUSG00000073889	12.7769	72.5614	14.3148	5.67909	2.50566	1.12036	0.163966	0.197279	-2.34169	Il11ra1	interleukin 11 receptor, alpha chain 1 Gene
ENSMUSG00000027381	3.14149	17.8395	11.9517	5.67867	2.50555	3.80447	1.92769	0.669957	-0.577859	Bcl2l11	BCL2-like 11 (apoptosis facilitator) Gene
ENSMUSG00000004558	1.14321	6.49186	9.53549	5.67862	2.50554	8.34096	3.06021	1.46884	0.554673	Ndrg2	N-myc downstream regulated gene 2 Gene
ENSMUSG00000044794	1.27136	7.15526	6.26143	5.62805	2.49264	4.925	2.30012	0.875081	-0.192512	9330133O14Rik	RIKEN cDNA 9330133O14 gene Gene
ENSMUSG00000032690	1	5.62696	1.48622	5.62696	2.49236	1.48622	0.571645	0.264124	-1.92071	Oas2	2'-5' oligoadenylate synthetase 2 Gene
ENSMUSG00000037649	1.53546	8.61292	19.3216	5.60934	2.48783	12.5836	3.65348	2.24333	1.16564	H2-DMa	histocompatibility 2, class II, locus DMa Gene
ENSMUSG00000040146	1.71653	9.62223	3.51981	5.60563	2.48688	2.05054	1.036	0.365801	-1.45087	Rgl3	ral guanine nucleotide dissociation stimulator-like 3 Gene
ENSMUSG00000085696	1.17984	6.61351	11.6692	5.60544	2.48683	9.8905	3.30604	1.76445	0.819217	2700086A05Rik	RIKEN cDNA 2700086A05 gene Gene
ENSMUSG00000015766	11.2196	62.6112	115.837	5.58053	2.4804	10.3245	3.368	1.8501	0.887603	Eps8	epidermal growth factor receptor pathway substrate 8 Gene
ENSMUSG00000030498	8.89635	49.4149	7.52746	5.55452	2.47366	0.846129	-0.24105	0.152332	-2.71471	Gas2	growth arrest specific 2 Gene
ENSMUSG00000068246	2.19219	12.1656	9.51519	5.5495	2.47236	4.34049	2.11786	0.78214	-0.3545	Apol9a	apolipoprotein L 9a Gene
ENSMUSG00000083679	1.48125	8.19419	5.23649	5.53194	2.46779	3.53518	1.82178	0.639049	-0.646001	Gm12892	predicted gene 12892 Pseudogene
ENSMUSG00000022231	4.78782	26.471	54.3852	5.52882	2.46697	11.3591	3.50577	2.05452	1.0388	Sema5a	sema domain, seven thrombospondin repeats (type 1 and type 1-like), transmembrane domain (TM) and short cytoplasmic domain, (semaphorin) 5A Gene
ENSMUSG00000040249	219.754	1213.58	842.656	5.52247	2.46531	3.83455	1.93906	0.694355	-0.526255	Lrp1	low density lipoprotein receptor-related protein 1 Gene
ENSMUSG00000047446	7.46761	41.1271	19.1615	5.5074	2.46137	2.56595	1.3595	0.465911	-1.10188	Arl4a	ADP-ribosylation factor-like 4A Gene
ENSMUSG00000026273	7.54653	41.4563	21.618	5.49343	2.45771	2.86463	1.51835	0.521465	-0.939358	Mterfd2	MTERF domain containing 2 Gene
ENSMUSG00000053411	2.21698	12.1486	12.9512	5.47977	2.45412	5.84184	2.54642	1.06607	0.0923072	Cbx7	chromobox homolog 7 Gene
ENSMUSG00000033705	2.12328	11.622	9.78358	5.4736	2.45249	4.60777	2.20407	0.841818	-0.24842	Stard9	START domain containing 9 Gene
ENSMUSG00000032009	4.69153	25.6296	17.1139	5.46295	2.44968	3.64784	1.86704	0.667742	-0.582638	Sesn3	sestrin 3 Gene
ENSMUSG00000038797	1.12629	6.14914	6.37756	5.45962	2.4488	5.66243	2.50142	1.03715	0.0526199	Zscan2	zinc finger and SCAN domain containing 2 Gene
ENSMUSG00000063558	1.1618	6.32367	5.88522	5.443	2.4444	5.06561	2.34074	0.930665	-0.103667	Aox1	aldehyde oxidase 1 Gene
ENSMUSG00000039835	2.29522	12.4758	3.11478	5.43555	2.44242	1.35707	0.440497	0.249666	-2.00193	Nhsl1	NHS-like 1 Gene
ENSMUSG00000030717	82.4289	447.188	737.154	5.42513	2.43966	8.94291	3.16074	1.64842	0.721086	Nupr1	nuclear protein 1 Gene
ENSMUSG00000039457	2.91746	15.8223	8.33467	5.4233	2.43917	2.85682	1.51441	0.526767	-0.924763	Ppl	periplakin Gene
ENSMUSG00000032596	1.14264	6.19116	1.91115	5.41829	2.43784	1.67258	0.742071	0.30869	-1.69577	Uba7	ubiquitin-like modifier activating enzyme 7 Gene
ENSMUSG00000037820	11.3751	61.6277	4.31815	5.41777	2.4377	0.379614	-1.3974	0.0700683	-3.83509	Tgm2	transglutaminase 2, C polypeptide Gene
ENSMUSG00000044287	1	5.417	4.63884	5.417	2.43749	4.63884	2.21377	0.856349	-0.223728	Nrn1l	neuritin 1-like Gene
ENSMUSG00000028989	7.81172	42.1886	1.65175	5.40068	2.43314	0.211445	-2.24165	0.0391515	-4.67479	Angptl7	angiopoietin-like 7 Gene
ENSMUSG00000083618	2.6171	14.1117	1.83488	5.3921	2.43085	0.70111	-0.512287	0.130025	-2.94313	Gm11771	predicted gene 11771 Pseudogene
ENSMUSG00000056735	1.15496	6.21326	2.61268	5.37963	2.42751	2.26214	1.17769	0.420501	-1.24982	A930024E05Rik	RIKEN cDNA A930024E05 gene Gene
ENSMUSG00000090272	1.26132	6.77167	2.64157	5.36872	2.42458	2.09429	1.06646	0.390091	-1.35812	Mndal	myeloid nuclear differentiation antigen like Gene
ENSMUSG00000040128	12.1373	65.1314	66.9412	5.36622	2.42391	5.51533	2.46345	1.02779	0.0395412	Pnrc1	proline-rich nuclear receptor coactivator 1 Gene
ENSMUSG00000041827	1	5.36512	2.18467	5.36512	2.42361	2.18467	1.12742	0.407199	-1.29619	Oasl1	2'-5' oligoadenylate synthetase-like 1 Gene
ENSMUSG00000074466	2.14472	11.4593	7.51564	5.34304	2.41766	3.50425	1.80911	0.655854	-0.608554	Gm15417	predicted gene 15417 Gene
ENSMUSG00000040033	7.75192	41.2458	31.9667	5.32073	2.41162	4.12372	2.04395	0.775028	-0.367679	Stat2	signal transducer and activator of transcription 2 Gene
ENSMUSG00000038886	1.53896	8.16461	4.99637	5.30528	2.40743	3.24659	1.69892	0.611954	-0.708505	Man2a2	mannosidase 2, alpha 2 Gene
ENSMUSG00000038296	1.2295	6.51211	6.16717	5.29656	2.40505	5.016	2.32654	0.94703	-0.0785176	Galntl4	UDP-N-acetyl-alpha-D-galactosamine:polypeptide N-acetylgalactosaminyltransferase-like 4 Gene
ENSMUSG00000063594	1.84718	9.76357	7.32577	5.28566	2.40208	3.96592	1.98766	0.750317	-0.414428	Gng8	guanine nucleotide binding protein (G protein), gamma 8 Gene
ENSMUSG00000041936	8.85187	46.7215	41.6355	5.27815	2.40003	4.70359	2.23376	0.891142	-0.166272	Agrn	agrin Gene
ENSMUSG00000086968	2.61218	13.7855	8.71418	5.2774	2.39983	3.33599	1.73811	0.632127	-0.661715	4933431E20Rik	RIKEN cDNA 4933431E20 gene Gene
ENSMUSG00000067297	1.18758	6.25859	1.75851	5.27003	2.39781	1.48075	0.566327	0.280975	-1.83148	2010002M12Rik	RIKEN cDNA 2010002M12 gene Gene
ENSMUSG00000025150	31.3121	164.943	21.159	5.26771	2.39718	0.675744	-0.565451	0.12828	-2.96263	Cbr2	carbonyl reductase 2 Gene
ENSMUSG00000037692	4.39248	23.1233	11.8395	5.26429	2.39624	2.69539	1.43049	0.512014	-0.965745	Ahdc1	AT hook, DNA binding motif, containing 1 Gene
ENSMUSG00000068122	1.19718	6.29875	1.11874	5.26132	2.39543	0.93448	-0.0977648	0.177613	-2.49319	Agtr2	angiotensin II receptor, type 2 Gene
ENSMUSG00000034758	8.13719	42.7694	31.2544	5.25604	2.39398	3.84093	1.94146	0.730765	-0.45252	Tle6	transducin-like enhancer of split 6, homolog of Drosophila E(spl) Gene
ENSMUSG00000073435	2.13557	11.1974	11.7517	5.24331	2.39048	5.50287	2.46018	1.0495	0.0697055	Nme3	non-metastatic cells 3, protein expressed in Gene
ENSMUSG00000039063	1.35733	7.11116	3.6111	5.23906	2.38931	2.66043	1.41166	0.507808	-0.977646	Echdc3	enoyl Coenzyme A hydratase domain containing 3 Gene
ENSMUSG00000002910	1.38993	7.27915	9.13634	5.23705	2.38875	6.57321	2.7166	1.25514	0.327845	Arrdc2	arrestin domain containing 2 Gene
ENSMUSG00000023947	1.7818	9.31843	3.73298	5.22979	2.38675	2.09506	1.06699	0.400602	-1.31976	Nfkbie	nuclear factor of kappa light polypeptide gene enhancer in B-cells inhibitor, epsilon Gene
ENSMUSG00000028919	3.5532	18.5587	11.8871	5.2231	2.38491	3.34548	1.74221	0.640516	-0.642693	Arhgef19	Rho guanine nucleotide exchange factor (GEF) 19 Gene
ENSMUSG00000083282	3.28158	17.1399	11.799	5.22307	2.3849	3.59552	1.8462	0.688393	-0.538697	Ctsf	cathepsin F Gene
ENSMUSG00000022773	1.45431	7.59434	5.24772	5.22194	2.38459	3.60838	1.85135	0.691003	-0.533235	Ypel1	yippee-like 1 (Drosophila) Gene
ENSMUSG00000036040	1	5.22125	11.1743	5.22125	2.3844	11.1743	3.48211	2.14016	1.09772	Adamtsl2	ADAMTS-like 2 Gene
ENSMUSG00000072837	62.7615	327.145	146.346	5.21252	2.38198	2.33177	1.22143	0.447341	-1.16055	Mir546	microRNA 546 Gene
ENSMUSG00000022257	14.5278	75.4618	48.9314	5.1943	2.37693	3.36812	1.75194	0.648426	-0.624986	Laptm4b	lysosomal-associated protein transmembrane 4B Gene
ENSMUSG00000042073	6.21511	32.2517	14.7478	5.18924	2.37552	2.37289	1.24665	0.457272	-1.12888	Abhd14b	abhydrolase domain containing 14b Gene
ENSMUSG00000063954	3.1347	16.2129	12.2947	5.17208	2.37075	3.92213	1.97164	0.758327	-0.399109	Hist2h2aa1	histone cluster 2, H2aa1 Gene
ENSMUSG00000045867	1.82296	9.41869	5.83151	5.16669	2.36924	3.19892	1.67758	0.619143	-0.691656	Cradd	CASP2 and RIPK1 domain containing adaptor with death domain Gene
ENSMUSG00000065336	1	5.16318	7.3224	5.16318	2.36826	7.3224	2.87232	1.41819	0.504056	Snora34	small nucleolar RNA, H/ACA box 34 Gene
ENSMUSG00000023367	37.4899	192.313	75.5251	5.12973	2.35888	2.01455	1.01046	0.39272	-1.34843	Tmem176a	transmembrane protein 176A Gene
ENSMUSG00000065516	1	5.1294	1	5.1294	2.35879	1	0	0.194955	-2.35879	Mir214	microRNA 214 Gene
ENSMUSG00000020027	6.97353	35.7343	29.296	5.12427	2.35735	4.20103	2.07074	0.81983	-0.286604	Socs2	suppressor of cytokine signaling 2 Gene
ENSMUSG00000038836	1.13112	5.76534	6.87869	5.09702	2.34965	6.08131	2.60438	1.19311	0.254728	Agbl3	ATP/GTP binding protein-like 3 Gene
ENSMUSG00000035493	1.78821	9.1141	2.42359	5.09676	2.34958	1.35531	0.438626	0.265917	-1.91095	Tgfbi	transforming growth factor, beta induced Gene
ENSMUSG00000048249	4.94863	25.2155	31.2515	5.09544	2.34921	6.31518	2.65882	1.23938	0.309617	A930001N09Rik	RIKEN cDNA A930001N09 gene Gene
ENSMUSG00000043372	1.21126	6.17142	3.89173	5.09504	2.34909	3.21296	1.6839	0.630605	-0.665191	Hexim2	hexamthylene bis-acetamide inducible 2 Gene
ENSMUSG00000045104	2.65545	13.5127	7.11845	5.08868	2.34729	2.6807	1.42261	0.526797	-0.92468	Gm5514	predicted gene 5514 Pseudogene
ENSMUSG00000072941	1.79697	9.14388	121.668	5.0885	2.34724	67.707	6.08123	13.3059	3.73399	Sod3	superoxide dismutase 3, extracellular Gene
ENSMUSG00000020021	1.94141	9.86219	8.89916	5.07991	2.3448	4.58386	2.19656	0.90235	-0.14824	Fgd6	FYVE, RhoGEF and PH domain containing 6 Gene
ENSMUSG00000020263	12.1243	61.5761	29.5952	5.07874	2.34447	2.44098	1.28746	0.480628	-1.05701	Appl2	adaptor protein, phosphotyrosine interaction, PH domain and leucine zipper containing 2 Gene
ENSMUSG00000040488	16.8218	85.1942	41.5712	5.0645	2.34042	2.47126	1.30525	0.487957	-1.03517	Ltbp4	latent transforming growth factor beta binding protein 4 Gene
ENSMUSG00000073876	3.21139	16.1981	3.8548	5.04395	2.33455	1.20035	0.263456	0.237978	-2.0711	Gm13305	predicted gene 13305 Gene
ENSMUSG00000024998	6.2227	31.3216	14.5289	5.03344	2.33155	2.33481	1.22331	0.46386	-1.10824	Plce1	phospholipase C, epsilon 1 Gene
ENSMUSG00000000142	1.68186	8.46522	1.94639	5.03325	2.33149	1.15729	0.210745	0.229928	-2.12074	Axin2	axin2 Gene
ENSMUSG00000040502	1.87111	9.37863	6.43938	5.01233	2.32548	3.44147	1.78302	0.686601	-0.542455	March9	membrane-associated ring finger (C3HC4) 9 Gene
ENSMUSG00000047250	1.26471	6.32465	44.9145	5.00086	2.32218	35.5136	5.1503	7.10149	2.82812	Ptgs1	prostaglandin-endoperoxide synthase 1 Gene
ENSMUSG00000078735	1.28421	6.41622	1.61732	4.99623	2.32084	1.25938	0.332717	0.252067	-1.98812	Gm2002	predicted gene 2002 Gene
ENSMUSG00000085964	1.11197	5.54439	1.88747	4.9861	2.31791	1.69741	0.763336	0.340428	-1.55458	Gm16983	predicted gene, 16983 Gene
ENSMUSG00000006920	4.38814	21.8639	16.7313	4.98252	2.31687	3.81286	1.93087	0.765248	-0.386	Ezh1	enhancer of zeste homolog 1 (Drosophila) Gene
ENSMUSG00000037646	7.12581	35.4112	17.8142	4.96943	2.31308	2.49995	1.3219	0.503065	-0.991182	Vps13b	vacuolar protein sorting 13B (yeast) Gene
ENSMUSG00000022620	15.1158	74.3613	51.1418	4.91946	2.2985	3.38335	1.75845	0.687748	-0.540049	Arsa	arylsulfatase A Gene
ENSMUSG00000054723	1.88138	9.23799	7.51992	4.91022	2.29579	3.99702	1.99893	0.814021	-0.296862	Vmac	vimentin-type intermediate filament associated coiled-coil protein Gene
ENSMUSG00000040430	3.1351	15.3935	4.92938	4.91005	2.29574	1.57232	0.652895	0.320225	-1.64284	Pitpnc1	phosphatidylinositol transfer protein, cytoplasmic 1 Gene
ENSMUSG00000085287	1.13116	5.55157	6.41569	4.90786	2.29509	5.67178	2.5038	1.15565	0.208709	4833418N02Rik	RIKEN cDNA 4833418N02 gene Gene
ENSMUSG00000031755	1.96228	9.61578	12.1483	4.9003	2.29287	6.19087	2.63014	1.26337	0.337273	Bbs2	Bardet-Biedl syndrome 2 (human) Gene
ENSMUSG00000044712	4.47482	21.8965	7.16615	4.89326	2.2908	1.60144	0.67937	0.327275	-1.61143	Slc38a6	solute carrier family 38, member 6 Gene
ENSMUSG00000039903	1.81835	8.8725	8.14725	4.87941	2.28671	4.48056	2.16368	0.918259	-0.123027	4931408A02Rik	RIKEN cDNA 4931408A02 gene Gene
ENSMUSG00000002409	2.55171	12.4174	9.77574	4.8663	2.28282	3.83105	1.93774	0.787261	-0.345085	Dyrk1b	dual-specificity tyrosine-(Y)-phosphorylation regulated kinase 1b Gene
ENSMUSG00000024130	4.35843	21.1634	17.5879	4.85573	2.27969	4.03538	2.0127	0.831055	-0.266985	Abca3	ATP-binding cassette, sub-family A (ABC1), member 3 Gene
ENSMUSG00000025491	2.31717	11.2259	4.48151	4.84464	2.27639	1.93405	0.951623	0.399213	-1.32477	Ifitm1	interferon induced transmembrane protein 1 Gene
ENSMUSG00000024299	2.47492	11.9495	3.35376	4.82823	2.2715	1.35509	0.438392	0.28066	-1.8331	Adamts10	a disintegrin-like and metallopeptidase (reprolysin type) with thrombospondin type 1 motif, 10 Gene
ENSMUSG00000026223	23.2718	112.139	152.264	4.81869	2.26864	6.54287	2.70992	1.35781	0.441283	Itm2c	integral membrane protein 2C Gene
ENSMUSG00000037206	1.33895	6.42192	1.24764	4.79622	2.2619	0.931804	-0.101902	0.194279	-2.3638	Islr	immunoglobulin superfamily containing leucine-rich repeat Gene
ENSMUSG00000006575	1.11112	5.3132	11.8751	4.78185	2.25757	10.6876	3.41786	2.23503	1.16029	Rundc3a	RUN domain containing 3A Gene
ENSMUSG00000025473	1.95243	9.31811	1.32394	4.77257	2.25477	0.678095	-0.56044	0.142082	-2.81521	Adam8	a disintegrin and metallopeptidase domain 8 Gene
ENSMUSG00000029869	1.33736	6.3586	11.3442	4.75461	2.24933	8.4826	3.08451	1.78408	0.83518	Ephb6	Eph receptor B6 Gene
ENSMUSG00000030083	2.55727	12.1534	9.35858	4.75248	2.24868	3.6596	1.87169	0.77004	-0.376995	Abtb1	ankyrin repeat and BTB (POZ) domain containing 1 Gene
ENSMUSG00000029007	2.71179	12.8136	9.31868	4.72513	2.24035	3.43635	1.78088	0.72725	-0.459477	Agtrap	angiotensin II, type I receptor-associated protein Gene
ENSMUSG00000024193	3.71191	17.5284	18.3974	4.72221	2.23946	4.95632	2.30927	1.04958	0.0698076	Phf1	PHD finger protein 1 Gene
ENSMUSG00000006958	1.21832	5.74946	9.195	4.71918	2.23854	7.54729	2.91596	1.59928	0.677423	Chrd	chordin Gene
ENSMUSG00000034845	1.58341	7.45463	4.6719	4.70795	2.2351	2.95052	1.56097	0.626711	-0.674127	Plvap	plasmalemma vesicle associated protein Gene
ENSMUSG00000003123	1.89238	8.86661	19.258	4.68543	2.22818	10.1766	3.34718	2.17197	1.119	Lipe	lipase, hormone sensitive Gene
ENSMUSG00000001270	5.25515	24.5918	12.1599	4.67956	2.22637	2.31391	1.21033	0.494471	-1.01604	Ckb	creatine kinase, brain Gene
ENSMUSG00000003273	2.86679	13.4121	8.41992	4.67844	2.22603	2.93706	1.55437	0.627785	-0.671657	Car11	carbonic anhydrase 11 Gene
ENSMUSG00000040997	13.2392	61.8646	48.9638	4.67285	2.2243	3.69841	1.8869	0.791466	-0.3374	Abhd4	abhydrolase domain containing 4 Gene
ENSMUSG00000039883	2.46871	11.4677	1.23338	4.64522	2.21575	0.499606	-1.00114	0.107553	-3.21688	Lrrc17	leucine rich repeat containing 17 Gene
ENSMUSG00000035929	1.93316	8.97158	6.19386	4.64088	2.2144	3.204	1.67988	0.690387	-0.534523	H2-gs10	MHC class I like protein GS10 Gene
ENSMUSG00000069171	24.1652	111.928	95.4163	4.63181	2.21157	3.9485	1.9813	0.852475	-0.230271	Nr2f1	nuclear receptor subfamily 2, group F, member 1 Gene
ENSMUSG00000048644	1.46411	6.77852	3.65197	4.62978	2.21094	2.49433	1.31865	0.538757	-0.892293	Ctxn1	cortexin 1 Gene
ENSMUSG00000042804	6.32546	29.2474	17.5919	4.62376	2.20907	2.78112	1.47566	0.601484	-0.733401	Gpr153	G protein-coupled receptor 153 Gene
ENSMUSG00000085609	1.65434	7.63922	3.18872	4.61769	2.20717	1.92749	0.946723	0.417414	-1.26045	1700016P03Rik	RIKEN cDNA 1700016P03 gene Gene
ENSMUSG00000045294	14.535	67.1133	41.9198	4.61737	2.20707	2.88407	1.52811	0.624613	-0.678965	Insig1	insulin induced gene 1 Gene
ENSMUSG00000031740	12.225	56.2994	25.7217	4.60527	2.20329	2.10402	1.07315	0.456873	-1.13014	Mmp2	matrix metallopeptidase 2 Gene
ENSMUSG00000022636	3.59261	16.5282	241.434	4.60062	2.20183	67.203	6.07045	14.6074	3.86863	Alcam	activated leukocyte cell adhesion molecule Gene
ENSMUSG00000087366	1.41222	6.49162	4.53184	4.59675	2.20061	3.20901	1.68213	0.698105	-0.518484	BC042782	cDNA sequence BC042782 Gene
ENSMUSG00000026981	14.1799	65.1462	8.54855	4.59427	2.19984	0.602866	-0.730092	0.131221	-2.92993	Il1rn	interleukin 1 receptor antagonist Gene
ENSMUSG00000035835	2.51977	11.5722	4.86422	4.59259	2.19931	1.93043	0.948921	0.420336	-1.25039	BC005764	cDNA sequence BC005764 Gene
ENSMUSG00000058135	24.6531	113.172	61.1555	4.59059	2.19868	2.48064	1.31071	0.540375	-0.887966	Gstm1	glutathione S-transferase, mu 1 Gene
ENSMUSG00000039958	3.46711	15.9116	8.17811	4.58931	2.19828	2.35877	1.23803	0.51397	-0.960244	4833442J19Rik	RIKEN cDNA 4833442J19 gene Gene
ENSMUSG00000001123	1.97371	8.97972	1.69721	4.54966	2.18576	0.859909	-0.217744	0.189005	-2.4035	Lgals9	lectin, galactose binding, soluble 9 Gene
ENSMUSG00000039155	1.21276	5.51432	1.41541	4.54693	2.18489	1.1671	0.222933	0.256679	-1.96196	Cdh26	cadherin-like 26 Gene
ENSMUSG00000038253	1.31626	5.98456	5.36556	4.54664	2.1848	4.07637	2.02728	0.896568	-0.157515	Hoxa5	homeobox A5 Gene
ENSMUSG00000090086	6.41294	29.1352	24.9123	4.54319	2.1837	3.88469	1.9578	0.855058	-0.225905	AI480526	expressed sequence AI480526 Gene
ENSMUSG00000029231	5.84393	26.4715	17.749	4.52973	2.17943	3.03716	1.60272	0.670494	-0.576704	Pdgfra	platelet derived growth factor receptor, alpha polypeptide Gene
ENSMUSG00000085395	1.75391	7.86377	1.71954	4.48355	2.16464	0.980398	-0.0285604	0.218665	-2.1932	Gm13056	predicted gene 13056 Gene
ENSMUSG00000020135	1.47196	6.5456	2.78462	4.44684	2.15278	1.89177	0.919735	0.425418	-1.23305	Apc2	adenomatosis polyposis coli 2 Gene
ENSMUSG00000023913	1.26614	5.61373	11.7414	4.43375	2.14853	9.2734	3.2131	2.09155	1.06457	Pla2g7	phospholipase A2, group VII (platelet-activating factor acetylhydrolase, plasma) Gene
ENSMUSG00000023055	19.2592	85.3432	61.6668	4.43131	2.14773	3.20195	1.67895	0.722574	-0.468783	Calcoco1	calcium binding and coiled coil domain 1 Gene
ENSMUSG00000054074	1.96852	8.71263	1.838	4.42598	2.146	0.933696	-0.0989746	0.210958	-2.24497	2810030E01Rik	RIKEN cDNA 2810030E01 gene Gene
ENSMUSG00000029314	1.4654	6.4227	2.25638	4.3829	2.13188	1.53977	0.622713	0.351313	-1.50917	Agpat9	1-acylglycerol-3-phosphate O-acyltransferase 9 Gene
ENSMUSG00000074732	1.39455	6.11146	5.81715	4.38239	2.13172	4.17135	2.06051	0.951843	-0.0712046	BC029127	cDNA sequence BC029127 Gene
ENSMUSG00000076258	268.645	1175.38	367.349	4.37523	2.12936	1.36741	0.451448	0.312535	-1.67791	mmu-mir-689-2.1	mmu-mir-689-2
ENSMUSG00000047414	2.78689	12.1242	67.5112	4.35043	2.12116	24.2245	4.5984	5.5683	2.47724	Flrt2	fibronectin leucine rich transmembrane protein 2 Gene
ENSMUSG00000035112	11.2977	48.9162	11.7838	4.32976	2.11429	1.04303	0.0607759	0.240897	-2.05351	Wnk4	WNK lysine deficient protein kinase 4 Gene
ENSMUSG00000059554	2.12666	9.17268	8.13253	4.31319	2.10875	3.82409	1.93511	0.886603	-0.17364	Ccdc28a	coiled-coil domain containing 28A Gene
ENSMUSG00000001240	6.144	26.4346	7.15895	4.30251	2.10518	1.16519	0.220569	0.270817	-1.88461	Ramp2	receptor (calcitonin) activity modifying protein 2 Gene
ENSMUSG00000019066	3.51687	15.131	6.74656	4.30241	2.10514	1.91834	0.93986	0.445877	-1.16528	Rab3d	RAB3D, member RAS oncogene family Gene
ENSMUSG00000042207	5.88468	25.2891	18.9812	4.29744	2.10348	3.22553	1.68954	0.75057	-0.413941	Kdm5b	lysine (K)-specific demethylase 5B Gene
ENSMUSG00000055862	2.28176	9.77492	7.51234	4.28394	2.09894	3.29234	1.71912	0.768533	-0.379822	Izumo4	IZUMO family member 4 Gene
ENSMUSG00000001166	1.54855	6.63126	2.16231	4.28224	2.09837	1.39635	0.48166	0.326079	-1.61671	Oas1c	2'-5' oligoadenylate synthetase 1C Gene
ENSMUSG00000042099	1.49265	6.37845	2.46219	4.27323	2.09533	1.64954	0.722062	0.386017	-1.37326	Kank3	KN motif and ankyrin repeat domains 3 Gene
ENSMUSG00000023044	11.6189	49.5977	21.7443	4.26873	2.09381	1.87147	0.90417	0.438413	-1.18964	Csad	cysteine sulfinic acid decarboxylase Gene
ENSMUSG00000033577	6.28927	26.7863	11.6819	4.25905	2.09053	1.85742	0.893303	0.436112	-1.19723	Myo6	myosin VI Gene
ENSMUSG00000033355	3.55189	15.1176	11.4711	4.25621	2.08957	3.22959	1.69135	0.758794	-0.39822	Rtp4	receptor transporter protein 4 Gene
ENSMUSG00000025579	15.6778	66.6114	66.5783	4.24876	2.08704	4.24665	2.08632	0.999504	-0.000715988	Gaa	glucosidase, alpha, acid Gene
ENSMUSG00000039007	22.8715	97.1187	94.8225	4.24627	2.0862	4.14588	2.05168	0.976357	-0.0345197	Pgcp	plasma glutamate carboxypeptidase Gene
ENSMUSG00000091578	17.785	75.2828	46.4571	4.23295	2.08166	2.61216	1.38524	0.617101	-0.696421	AC156984.1
ENSMUSG00000029304	58.2985	246.675	8691.11	4.23123	2.08108	149.079	7.21994	35.2331	5.13886	Spp1	secreted phosphoprotein 1 Gene
ENSMUSG00000058318	11.5815	48.9247	54.2514	4.22439	2.07874	4.68432	2.22784	1.10888	0.149097	Phf21a	PHD finger protein 21A Gene
ENSMUSG00000002625	9.79421	41.2528	29.8884	4.21195	2.07449	3.05163	1.60958	0.724518	-0.464907	Akap8l	A kinase (PRKA) anchor protein 8-like Gene
ENSMUSG00000056185	3.22159	13.5113	7.18663	4.19397	2.06832	2.23077	1.15754	0.531899	-0.910775	Snx32	sorting nexin 32 Gene
ENSMUSG00000060572	2.66585	11.1646	3.38125	4.18801	2.06626	1.26836	0.342961	0.302855	-1.7233	Mfap2	microfibrillar-associated protein 2 Gene
ENSMUSG00000023827	13.2431	55.4119	14.5149	4.18421	2.06495	1.09603	0.132294	0.261946	-1.93266	Agpat4	1-acylglycerol-3-phosphate O-acyltransferase 4 (lysophosphatidic acid acyltransferase, delta) Gene
ENSMUSG00000044176	1.27773	5.34271	2.19358	4.1814	2.06398	1.71677	0.779697	0.410573	-1.28429	Spink10	serine peptidase inhibitor, Kazal type 10 Gene
ENSMUSG00000047643	1.51489	6.32913	31.3537	4.17795	2.06279	20.697	4.37135	4.95387	2.30856	Gm5454	predicted gene 5454 Gene
ENSMUSG00000026200	2.91183	12.1351	11.435	4.16752	2.05919	3.92708	1.97346	0.942306	-0.0857332	Glb1l	galactosidase, beta 1-like Gene
ENSMUSG00000029209	4.11215	17.1274	8.96884	4.16508	2.05835	2.18106	1.12503	0.523653	-0.933316	Gnpda2	glucosamine-6-phosphate deaminase 2 Gene
ENSMUSG00000035919	1.71281	7.12946	5.81371	4.16242	2.05742	3.39424	1.76309	0.815449	-0.294333	Bbs9	Bardet-Biedl syndrome 9 (human) Gene
ENSMUSG00000040296	12.36	51.3865	31.6962	4.1575	2.05572	2.56443	1.35864	0.61682	-0.69708	Ddx58	DEAD (Asp-Glu-Ala-Asp) box polypeptide 58 Gene
ENSMUSG00000064043	1.49811	6.22626	4.19186	4.15607	2.05522	2.79809	1.48444	0.673254	-0.570777	Trerf1	transcriptional regulating factor 1 Gene
ENSMUSG00000000296	3.19242	13.2498	25.1411	4.15039	2.05325	7.87526	2.97733	1.89747	0.92408	Tpd52l1	tumor protein D52-like 1 Gene
ENSMUSG00000006360	1.31137	5.4352	2.23426	4.14465	2.05125	1.70376	0.76872	0.411074	-1.28253	Crip1	cysteine-rich protein 1 (intestinal) Gene
ENSMUSG00000031841	16.8745	69.8286	123.269	4.1381	2.04897	7.30505	2.86889	1.76531	0.819925	Cdh13	cadherin 13 Gene
ENSMUSG00000045312	2.1112	8.72793	4.77479	4.13411	2.04758	2.26165	1.17737	0.54707	-0.870201	Lhfpl2	lipoma HMGIC fusion partner-like 2 Gene
ENSMUSG00000052331	2.7647	11.3551	3.72269	4.10718	2.03815	1.34651	0.429224	0.327843	-1.60892	Ankrd44	ankyrin repeat domain 44 Gene
ENSMUSG00000054203	1.39839	5.73815	2.53141	4.1034	2.03682	1.81024	0.856177	0.441155	-1.18064	Ifi205	interferon activated gene 205 Gene
ENSMUSG00000076281	66.3924	271.726	168.375	4.09274	2.03307	2.53605	1.34258	0.619647	-0.690482	mmu-mir-2134-4.1	mmu-mir-2134-4
ENSMUSG00000088315	66.3924	271.726	168.375	4.09274	2.03307	2.53605	1.34258	0.619647	-0.690482	mmu-mir-2134-4.2	mmu-mir-2134-4
ENSMUSG00000088609	66.3924	271.726	168.375	4.09274	2.03307	2.53605	1.34258	0.619647	-0.690482	mmu-mir-2134-4.3	mmu-mir-2134-4
ENSMUSG00000057286	2.15138	8.78875	1.31312	4.08516	2.03039	0.610359	-0.71227	0.149409	-2.74266	St6galnac2	ST6 (alpha-N-acetyl-neuraminyl-2,3-beta-galactosyl-1,3)-N-acetylgalactosaminide alpha-2,6-sialyltransferase 2 Gene
ENSMUSG00000027253	1.57494	6.4252	1.38189	4.07964	2.02844	0.877421	-0.188659	0.215073	-2.2171	Lrp4	low density lipoprotein receptor-related protein 4 Gene
ENSMUSG00000050974	3.48184	14.1963	8.63247	4.07723	2.02759	2.47929	1.30993	0.608081	-0.717665	Gm9847	predicted pseudogene 9847 Pseudogene
ENSMUSG00000025171	7.81722	31.8249	43.1888	4.07112	2.02543	5.52483	2.46593	1.35708	0.440504	Ubtd1	ubiquitin domain containing 1 Gene
ENSMUSG00000059810	6.6122	26.812	11.4644	4.05493	2.01968	1.73383	0.793963	0.427586	-1.22571	Rgs3	regulator of G-protein signaling 3 Gene
ENSMUSG00000031538	13.3868	54.1995	114.725	4.04873	2.01747	8.57002	3.0993	2.11672	1.08183	Plat	plasminogen activator, tissue Gene
ENSMUSG00000082286	12.753	51.6197	52.6381	4.04766	2.01709	4.12752	2.04527	1.01973	0.0281871	Pisd-ps1	phosphatidylserine decarboxylase, pseudogene 1 Pseudogene
ENSMUSG00000078429	87.4947	352.983	126.998	4.03433	2.01233	1.45149	0.537537	0.359786	-1.47479	Ctdsp2	CTD (carboxy-terminal domain, RNA polymerase II, polypeptide A) small phosphatase 2 Gene
ENSMUSG00000020150	6.79166	27.3975	7.56693	4.034	2.01221	1.11415	0.155946	0.27619	-1.85627	Gamt	guanidinoacetate methyltransferase Gene
ENSMUSG00000027329	4.16686	16.7815	8.91988	4.02737	2.00984	2.14067	1.09806	0.531531	-0.911775	Spef1	sperm flagellar 1 Gene
ENSMUSG00000072893	3.96469	15.9418	9.21113	4.02095	2.00754	2.32329	1.21617	0.577796	-0.791369	4933439C10Rik	RIKEN cDNA 4933439C10 gene Gene
ENSMUSG00000084910	1.94596	7.82197	4.67152	4.0196	2.00705	2.40063	1.26341	0.597231	-0.74364	C630043F03Rik	RIKEN cDNA C630043F03 gene Gene
ENSMUSG00000006736	61.7649	247.871	112.361	4.01315	2.00473	1.81918	0.863287	0.453305	-1.14145	Tspan31	tetraspanin 31 Gene
ENSMUSG00000057969	2.92772	11.7492	7.46312	4.01309	2.00471	2.54913	1.35	0.635202	-0.654713	Sema3b	sema domain, immunoglobulin domain (Ig), short basic domain, secreted, (semaphorin) 3B Gene
ENSMUSG00000036622	6.14295	24.6513	13.4737	4.01294	2.00466	2.19336	1.13314	0.546572	-0.871518	Atp13a2	ATPase type 13A2 Gene
ENSMUSG00000087405	1.68456	6.74318	2.97887	4.00295	2.00106	1.76835	0.8224	0.441761	-1.17866	Gm14232	predicted gene 14232 Gene
ENSMUSG00000089989	3.12474	12.4869	4.74558	3.99613	1.9986	1.51871	0.602846	0.380045	-1.39576	Flt3l	FMS-like tyrosine kinase 3 ligand Gene
ENSMUSG00000023009	8.61186	34.1516	23.113	3.96564	1.98755	2.68386	1.42431	0.676777	-0.563247	Nckap5l	NCK-associated protein 5-like Gene
ENSMUSG00000024339	1.35549	5.37489	7.47663	3.96527	1.98742	5.5158	2.46357	1.39103	0.476151	Tap2	transporter 2, ATP-binding cassette, sub-family B (MDR/TAP) Gene
ENSMUSG00000032652	3.67459	14.5474	13.4884	3.95892	1.98511	3.67072	1.87606	0.927203	-0.109044	Crebl2	cAMP responsive element binding protein-like 2 Gene
ENSMUSG00000030246	6.21442	24.557	12.2741	3.95162	1.98244	1.9751	0.981926	0.499821	-1.00052	Ldhb	lactate dehydrogenase B Gene
ENSMUSG00000021390	13.1131	51.7119	6.72574	3.94351	1.97948	0.5129	-0.963249	0.130062	-2.94273	Ogn	osteoglycin Gene
ENSMUSG00000017754	18.8143	74.1659	29.8345	3.94199	1.97893	1.58574	0.665152	0.402267	-1.31377	Pltp	phospholipid transfer protein Gene
ENSMUSG00000051323	2.83144	11.1575	11.8612	3.94059	1.97841	4.18911	2.06664	1.06307	0.0882303	Pcdh19	protocadherin 19 Gene
ENSMUSG00000034059	1.98374	7.8142	11.3282	3.93912	1.97787	5.71052	2.51362	1.4497	0.53575	Ypel4	yippee-like 4 (Drosophila) Gene
ENSMUSG00000037126	2.83152	11.1347	5.96619	3.93243	1.97542	2.10707	1.07524	0.535818	-0.900186	Psd	pleckstrin and Sec7 domain containing Gene
ENSMUSG00000025738	1.76188	6.92521	7.94291	3.93059	1.97475	4.50822	2.17256	1.14696	0.19781	Fbxl16	F-box and leucine-rich repeat protein 16 Gene
ENSMUSG00000034460	2.13834	8.39636	7.24552	3.92658	1.97327	3.38839	1.7606	0.862936	-0.212675	Six4	sine oculis-related homeobox 4 homolog (Drosophila) Gene
ENSMUSG00000039450	3.14344	12.3344	5.71272	3.92384	1.97227	1.81734	0.86183	0.463154	-1.11043	Dcxr	dicarbonyl L-xylulose reductase Gene
ENSMUSG00000037071	29.1686	113.896	87.9241	3.90474	1.96523	3.01434	1.59184	0.77197	-0.373384	Scd1	stearoyl-Coenzyme A desaturase 1 Gene
ENSMUSG00000038967	4.13379	16.1325	6.84352	3.90259	1.96443	1.65551	0.727275	0.424207	-1.23716	Pdk2	pyruvate dehydrogenase kinase, isoenzyme 2 Gene
ENSMUSG00000024308	21.6297	84.3988	88.1669	3.90199	1.96421	4.0762	2.02722	1.04465	0.0630146	Tapbp	TAP binding protein Gene
ENSMUSG00000036452	1.41515	5.51546	8.13712	3.89744	1.96253	5.75002	2.52357	1.47533	0.561039	Arhgap26	Rho GTPase activating protein 26 Gene
ENSMUSG00000024164	41.1198	159.998	67.1796	3.89101	1.96015	1.63375	0.708188	0.419878	-1.25196	C3	complement component 3 Gene
ENSMUSG00000030539	4.18189	16.2695	31.2412	3.89047	1.95994	7.47059	2.90122	1.92023	0.941278	Sema4b	sema domain, immunoglobulin domain (Ig), transmembrane domain (TM) and short cytoplasmic domain, (semaphorin) 4B Gene
ENSMUSG00000028967	28.6987	111.651	73.6257	3.89047	1.95994	2.56547	1.35922	0.659424	-0.600721	Errfi1	ERBB receptor feedback inhibitor 1 Gene
ENSMUSG00000019966	31.527	122.475	42.6183	3.88477	1.95783	1.3518	0.434885	0.347976	-1.52294	Kitl	kit ligand Gene
ENSMUSG00000003546	4.14843	16.1119	11.4245	3.88384	1.95748	2.75393	1.46149	0.709073	-0.495993	Klc4	kinesin light chain 4 Gene
ENSMUSG00000061451	1.87524	7.28195	15.5725	3.88321	1.95725	8.30429	3.05386	2.13851	1.09661	Tmem151a	transmembrane protein 151A Gene
ENSMUSG00000034858	1.77537	6.88578	11.1465	3.8785	1.9555	6.27837	2.65039	1.61876	0.694892	BC031353	cDNA sequence BC031353 Gene
ENSMUSG00000028211	1.92115	7.42858	4.71564	3.86673	1.95111	2.45459	1.29548	0.634797	-0.655633	Trp53inp1	transformation related protein 53 inducible nuclear protein 1 Gene
ENSMUSG00000024846	1.33614	5.15893	8.49381	3.86107	1.949	6.35697	2.66834	1.64643	0.719341	Cst6	cystatin E/M Gene
ENSMUSG00000030123	3.21322	12.3628	4.31186	3.84746	1.94391	1.34191	0.424289	0.348778	-1.51962	Plxnd1	plexin D1 Gene
ENSMUSG00000030337	1.38633	5.33148	6.43117	3.84576	1.94327	4.63899	2.21381	1.20626	0.270543	Vamp1	vesicle-associated membrane protein 1 Gene
ENSMUSG00000034957	1.49676	5.74478	7.9978	3.83814	1.94041	5.3434	2.41776	1.39219	0.477353	Cebpa	CCAAT/enhancer binding protein (C/EBP), alpha Gene
ENSMUSG00000063838	5.91184	22.689	5.75523	3.83789	1.94031	0.973508	-0.0387349	0.253657	-1.97905	Cdc42ep5	CDC42 effector protein (Rho GTPase binding) 5 Gene
ENSMUSG00000021238	2.91782	11.1944	5.71238	3.83659	1.93982	1.95776	0.969205	0.510287	-0.970619	Aldh6a1	aldehyde dehydrogenase family 6, subfamily A1 Gene
ENSMUSG00000042293	2.15112	8.24168	3.21759	3.83134	1.93785	1.49577	0.58089	0.390404	-1.35696	Gm5617	predicted gene 5617 Gene
ENSMUSG00000031070	4.36498	16.7149	12.3581	3.82932	1.93709	2.83119	1.50141	0.739346	-0.435678	Mrgprf	MAS-related GPR, member F Gene
ENSMUSG00000091586	1.99718	7.63626	5.73854	3.82351	1.9349	2.87331	1.52272	0.751486	-0.412182	CT485616.2	cytochrome P450, family 4, subfamily f, polypeptide 17
ENSMUSG00000052102	8.23112	31.4116	22.5391	3.8162	1.93214	2.73829	1.45327	0.717542	-0.478864	Gnpda1	glucosamine-6-phosphate deaminase 1 Gene
ENSMUSG00000035279	5.11442	19.5115	4.37549	3.81501	1.93169	0.855521	-0.225125	0.224251	-2.15681	A430110N23Rik	RIKEN cDNA A430110N23 gene Gene
ENSMUSG00000044303	125.122	477.197	212.95	3.81386	1.93125	1.70193	0.767176	0.44625	-1.16408	Cdkn2a	cyclin-dependent kinase inhibitor 2A Gene
ENSMUSG00000015243	2.1433	8.16649	4.62251	3.81025	1.92988	2.15673	1.10885	0.566034	-0.821039	Abca1	ATP-binding cassette, sub-family A (ABC1), member 1 Gene
ENSMUSG00000031778	16.6918	63.5712	154.483	3.80852	1.92923	9.255	3.21023	2.43008	1.281	Cx3cl1	chemokine (C-X3-C motif) ligand 1 Gene
ENSMUSG00000001750	36.3724	138.455	69.6559	3.8066	1.9285	1.91508	0.937401	0.503094	-0.9911	Tcirg1	T-cell, immune regulator 1, ATPase, H+ transporting, lysosomal V0 protein A3 Gene
ENSMUSG00000064364	4.24558	16.1574	7.2678	3.8057	1.92816	1.71185	0.775557	0.449812	-1.1526	mt-Th	mitochondrially encoded tRNA histidine Gene
ENSMUSG00000033491	3.13554	11.9113	31.5718	3.79879	1.92554	10.069	3.33185	2.65058	1.40631	Prss35	protease, serine, 35 Gene
ENSMUSG00000020262	5.55815	21.1133	24.4511	3.79861	1.92547	4.39915	2.13722	1.1581	0.211754	Adarb1	adenosine deaminase, RNA-specific, B1 Gene
ENSMUSG00000051022	2.9969	11.3832	29.7498	3.79833	1.92537	9.92687	3.31134	2.61348	1.38597	Hs3st1	heparan sulfate (glucosamine) 3-O-sulfotransferase 1 Gene
ENSMUSG00000019320	1.83137	6.94932	11.4737	3.7946	1.92395	6.26511	2.64734	1.65106	0.723392	Noxo1	NADPH oxidase organizer 1 Gene
ENSMUSG00000029659	2.58111	9.77213	15.1159	3.78602	1.92068	5.85636	2.55	1.54684	0.629323	6330406I15Rik	RIKEN cDNA 6330406I15 gene Gene
ENSMUSG00000021767	5.72813	21.6852	14.5425	3.78573	1.92057	2.53878	1.34414	0.67062	-0.576432	Myst4	MYST histone acetyltransferase monocytic leukemia 4 Gene
ENSMUSG00000034614	9.57793	36.2578	22.9219	3.78556	1.92051	2.39321	1.25894	0.632194	-0.661562	Pik3ip1	phosphoinositide-3-kinase interacting protein 1 Gene
ENSMUSG00000084896	1.37468	5.19656	3.5615	3.7802	1.91846	2.59078	1.37339	0.685357	-0.545073	Gm11632	predicted gene 11632 Gene
ENSMUSG00000025586	1.51159	5.71331	6.89324	3.77967	1.91826	4.56026	2.18912	1.20652	0.270855	Cpeb1	cytoplasmic polyadenylation element binding protein 1 Gene
ENSMUSG00000061013	1.61915	6.1166	7.75796	3.77765	1.91749	4.79136	2.26044	1.26835	0.342947	Mkx	mohawk homeobox Gene
ENSMUSG00000000486	1.74211	6.55163	3.11141	3.76074	1.91101	1.786	0.836729	0.474906	-1.07429	Sept1	septin 1 Gene
ENSMUSG00000007594	1.47448	5.53189	7.52778	3.75175	1.90757	5.10537	2.35202	1.3608	0.444451	Hapln4	hyaluronan and proteoglycan link protein 4 Gene
ENSMUSG00000087231	1.37193	5.14156	2.77776	3.7477	1.906	2.02472	1.01772	0.540256	-0.888284	E230016M11Rik	RIKEN cDNA E230016M11 gene Gene
ENSMUSG00000040540	79.8568	299.258	111.467	3.74743	1.9059	1.39584	0.481129	0.372478	-1.42477	Gm9770	predicted gene 9770 Pseudogene
ENSMUSG00000038065	1.64856	6.17714	3.17913	3.747	1.90574	1.92843	0.947429	0.514661	-0.958307	2410066E13Rik	RIKEN cDNA 2410066E13 gene Gene
ENSMUSG00000048756	6.22738	23.3128	17.7467	3.74359	1.90442	2.8498	1.51086	0.761247	-0.393564	Foxo3	forkhead box O3 Gene
ENSMUSG00000024063	56.5747	211.623	21.1664	3.74059	1.90327	0.374131	-1.41838	0.100019	-3.32165	Lbh	limb-bud and heart Gene
ENSMUSG00000001323	8.9228	33.3477	18.1373	3.73735	1.90202	2.0327	1.0234	0.543887	-0.878621	Srr	serine racemase Gene
ENSMUSG00000023966	1.66129	6.19429	4.52139	3.72861	1.89864	2.72162	1.44446	0.729929	-0.454173	Rsph9	radial spoke head 9 homolog (Chlamydomonas) Gene
ENSMUSG00000001313	4.91376	18.3115	17.194	3.72658	1.89785	3.49915	1.80701	0.938973	-0.0908448	Rnd2	Rho family GTPase 2 Gene
ENSMUSG00000025025	2.3693	8.82288	9.75315	3.72383	1.89679	4.11647	2.04141	1.10544	0.144619	Mxi1	Max interacting protein 1 Gene
ENSMUSG00000074457	16.8715	62.8115	13.1914	3.72294	1.89644	0.781878	-0.354985	0.210016	-2.25143	S100a16	S100 calcium binding protein A16 Gene
ENSMUSG00000038236	4.13488	15.3884	8.14762	3.7216	1.89592	1.97046	0.978531	0.529465	-0.917394	Hoxa7	homeobox A7 Gene
ENSMUSG00000070315	2.57842	9.58291	6.13169	3.71659	1.89398	2.37808	1.2498	0.639856	-0.64418	4930581F22Rik	RIKEN cDNA 4930581F22 gene Gene
ENSMUSG00000086914	1.591	5.91154	4.65282	3.71561	1.8936	2.92446	1.54817	0.787073	-0.34543	Gm16124	predicted gene 16124 Gene
ENSMUSG00000029070	99.1416	368.318	311.926	3.71507	1.89339	3.14627	1.65364	0.846893	-0.239748	Mxra8	matrix-remodelling associated 8 Gene
ENSMUSG00000025321	1.86676	6.93182	16.2922	3.71329	1.8927	8.72755	3.12558	2.35036	1.23288	Itgb8	integrin beta 8 Gene
ENSMUSG00000045257	3.21519	11.9116	6.11712	3.7048	1.8894	1.90257	0.927947	0.513541	-0.96145	Morn2	MORN repeat containing 2 Gene
ENSMUSG00000056899	1.86641	6.91247	3.82273	3.70361	1.88893	2.04817	1.03434	0.553021	-0.854595	Immp2l	IMP2 inner mitochondrial membrane peptidase-like (S. cerevisiae) Gene
ENSMUSG00000024349	4.91519	18.1959	34.4518	3.70197	1.88829	7.00924	2.80926	1.89338	0.920966	Tmem173	transmembrane protein 173 Gene
ENSMUSG00000025357	1.8818	6.96517	7.76612	3.70133	1.88805	4.12696	2.04508	1.11499	0.157035	Dgka	diacylglycerol kinase, alpha Gene
ENSMUSG00000060380	1.83691	6.79394	4.31184	3.69857	1.88697	2.34734	1.23102	0.63466	-0.655943	C030014I23Rik	RIKEN cDNA C030014I23 gene Gene
ENSMUSG00000028497	1.39885	5.17119	1.99262	3.69675	1.88626	1.42447	0.510429	0.385331	-1.37583	Ptplad2	protein tyrosine phosphatase-like A domain containing 2 Gene
ENSMUSG00000037907	9.31958	34.4518	15.426	3.69671	1.88624	1.65522	0.727022	0.447755	-1.15922	Ankrd13b	ankyrin repeat domain 13b Gene
ENSMUSG00000038332	7.11688	26.1721	34.6413	3.67748	1.87872	4.86748	2.28318	1.32359	0.404461	Sesn1	sestrin 1 Gene
ENSMUSG00000024437	2.31717	8.5183	5.46197	3.67617	1.8782	2.35718	1.23706	0.641204	-0.641145	Gm8615	predicted pseudogene 8615 Pseudogene
ENSMUSG00000061758	1.81672	6.67818	11.2165	3.67595	1.87812	6.17406	2.62622	1.67958	0.7481	Akr1b10	aldo-keto reductase family 1, member B10 (aldose reductase) Gene
ENSMUSG00000051279	1.55943	5.71545	1.7535	3.66507	1.87384	1.12444	0.16921	0.306799	-1.70463	Gdf6	growth differentiation factor 6 Gene
ENSMUSG00000035284	6.49189	23.7419	26.1818	3.65717	1.87073	4.033	2.01185	1.10277	0.141126	Vps13c	vacuolar protein sorting 13C (yeast) Gene
ENSMUSG00000033233	1.83184	6.69468	3.4344	3.65463	1.86972	1.87484	0.906769	0.513005	-0.962956	Trim45	tripartite motif-containing 45 Gene
ENSMUSG00000027883	33.223	121.299	72.2377	3.65104	1.86831	2.17433	1.12057	0.595536	-0.747739	Gpsm2	G-protein signalling modulator 2 (AGS3-like, C. elegans) Gene
ENSMUSG00000087367	7.28132	26.5719	9.97762	3.64933	1.86763	1.37031	0.454497	0.375495	-1.41313	Gm15491	predicted gene 15491 Gene
ENSMUSG00000046447	1.97376	7.19476	5.41687	3.64521	1.866	2.74444	1.45651	0.752891	-0.409487	Camk2n1	calcium/calmodulin-dependent protein kinase II inhibitor 1 Gene
ENSMUSG00000045031	1.77716	6.47316	11.1162	3.64243	1.8649	6.25503	2.64502	1.71727	0.780116	Cetn4	centrin 4 Gene
ENSMUSG00000023411	7.11669	25.9212	14.3155	3.64231	1.86485	2.01153	1.00829	0.552268	-0.856559	Nfatc4	nuclear factor of activated T-cells, cytoplasmic, calcineurin-dependent 4 Gene
ENSMUSG00000031342	1.81232	6.59933	5.55166	3.64137	1.86448	3.06329	1.61508	0.841245	-0.249403	Gpm6b	glycoprotein m6b Gene
ENSMUSG00000087380	3.99519	14.5464	11.8335	3.64097	1.86432	2.96193	1.56654	0.8135	-0.297785	2210408F21Rik	RIKEN cDNA 2210408F21 gene Gene
ENSMUSG00000038290	8.18141	29.7873	12.3762	3.64084	1.86427	1.51272	0.59714	0.415485	-1.26713	Smg6	Smg-6 homolog, nonsense mediated mRNA decay factor (C. elegans) Gene
ENSMUSG00000038777	1.76812	6.42152	1.89813	3.63183	1.8607	1.07353	0.102357	0.295588	-1.75834	Sema6c	sema domain, transmembrane domain (TM), and cytoplasmic domain, (semaphorin) 6C Gene
ENSMUSG00000055435	5.36998	19.477	7.92471	3.62701	1.85878	1.47574	0.561442	0.406877	-1.29734	Maf	avian musculoaponeurotic fibrosarcoma (v-maf) AS42 oncogene homolog Gene
ENSMUSG00000030323	3.15259	11.4119	8.59656	3.61984	1.85593	2.72682	1.44722	0.753299	-0.408705	Ift122	intraflagellar transport 122 homolog (Chlamydomonas) Gene
ENSMUSG00000042599	1.88224	6.81274	17.8168	3.61949	1.85578	9.46577	3.24272	2.61523	1.38694	Jhdm1d	jumonji C domain-containing histone demethylase 1 homolog D (S. cerevisiae) Gene
ENSMUSG00000034522	5.43314	19.6411	4.14112	3.61507	1.85402	0.762196	-0.391766	0.210839	-2.24579	Zfp395	zinc finger protein 395 Gene
ENSMUSG00000034563	12.9212	46.6472	57.9453	3.61014	1.85205	4.48453	2.16496	1.2422	0.312903	Ccpg1	cell cycle progression 1 Gene
ENSMUSG00000036908	1.81468	6.54869	5.34956	3.60873	1.85149	2.94793	1.5597	0.816889	-0.291789	Unc93b1	unc-93 homolog B1 (C. elegans) Gene
ENSMUSG00000039759	7.61158	27.4517	8.14723	3.60656	1.85062	1.07037	0.0981127	0.296785	-1.75251	Thap3	THAP domain containing, apoptosis associated protein 3 Gene
ENSMUSG00000061878	6.49945	23.4356	13.6457	3.60578	1.85031	2.09952	1.07006	0.582264	-0.780255	Sphk1	sphingosine kinase 1 Gene
ENSMUSG00000024427	2.11454	7.62412	13.6637	3.60558	1.85023	6.46177	2.69193	1.79216	0.8417	Spry4	sprouty homolog 4 (Drosophila) Gene
ENSMUSG00000024975	9.64738	34.6979	22.1953	3.59661	1.84664	2.30066	1.20205	0.639673	-0.644594	Pdcd4	programmed cell death 4 Gene
ENSMUSG00000052713	1.92822	6.91653	6.47433	3.587	1.84278	3.35767	1.74746	0.936068	-0.0953154	Zfp608	zinc finger protein 608 Gene
ENSMUSG00000025232	27.1922	97.3972	67.9724	3.58181	1.84069	2.4997	1.32176	0.697888	-0.518932	Hexa	hexosaminidase A Gene
ENSMUSG00000022701	1.71172	6.12296	2.1144	3.57709	1.83879	1.23525	0.304806	0.345323	-1.53398	2610015P09Rik	RIKEN cDNA 2610015P09 gene Gene
ENSMUSG00000022453	9.13722	32.6749	18.2584	3.57602	1.83836	1.99824	0.998729	0.558788	-0.839626	Naga	N-acetyl galactosaminidase, alpha Gene
ENSMUSG00000005125	33.3714	119.158	34.6688	3.57065	1.83619	1.03888	0.0550236	0.290948	-1.78116	Ndrg1	N-myc downstream regulated gene 1 Gene
ENSMUSG00000058498	1.65938	5.91273	5.46969	3.56322	1.83318	3.29622	1.72081	0.925069	-0.112367	Rnf207	ring finger protein 207 Gene
ENSMUSG00000059248	27.8536	99.1546	119.978	3.55985	1.83182	4.30743	2.10683	1.21	0.275013	Sept9	septin 9 Gene
ENSMUSG00000022562	11.6463	41.4352	52.2159	3.55779	1.83098	4.48347	2.16462	1.26018	0.333634	Oplah	5-oxoprolinase (ATP-hydrolysing) Gene
ENSMUSG00000027580	5.11369	18.1827	13.7197	3.5557	1.83013	2.68293	1.42381	0.754545	-0.406321	BC006779	cDNA sequence BC006779 Gene
ENSMUSG00000024248	54.1153	192.381	44.6442	3.55503	1.82986	0.824984	-0.277562	0.232061	-2.10743	Cox7a2l	cytochrome c oxidase subunit VIIa polypeptide 2-like Gene
ENSMUSG00000085704	2.39618	8.49747	5.19143	3.54626	1.8263	2.16654	1.11539	0.610938	-0.710903	4921531C22Rik	RIKEN cDNA 4921531C22 gene Gene
ENSMUSG00000026482	31.8832	112.997	67.8238	3.54411	1.82542	2.12726	1.089	0.600225	-0.736424	Rgl1	ral guanine nucleotide dissociation stimulator,-like 1 Gene
ENSMUSG00000027221	3.63653	12.8591	27.6675	3.53609	1.82216	7.6082	2.92756	2.15159	1.1054	Chst1	carbohydrate (keratan sulfate Gal-6) sulfotransferase 1 Gene
ENSMUSG00000021665	14.8918	52.5915	39.3766	3.53157	1.82031	2.64418	1.40282	0.748726	-0.417491	Hexb	hexosaminidase B Gene
ENSMUSG00000022906	4.29662	15.1724	11.4184	3.53124	1.82017	2.65753	1.41009	0.752579	-0.410085	Parp9	poly (ADP-ribose) polymerase family, member 9 Gene
ENSMUSG00000029714	4.86957	17.1782	14.5231	3.52766	1.81871	2.98243	1.57649	0.845441	-0.242224	Gigyf1	GRB10 interacting GYF protein 1 Gene
ENSMUSG00000027848	6.3756	22.4197	14.5225	3.51648	1.81413	2.27783	1.18766	0.647758	-0.626472	Olfml3	olfactomedin-like 3 Gene
ENSMUSG00000034664	1.59522	5.59565	1.87518	3.50775	1.81055	1.17549	0.233268	0.335113	-1.57728	Itga2b	integrin alpha 2b Gene
ENSMUSG00000017405	2.32862	8.15845	4.83919	3.50356	1.80882	2.07814	1.05529	0.593151	-0.75353	Nek8	NIMA (never in mitosis gene a)-related expressed kinase 8 Gene
ENSMUSG00000020601	2.41147	8.44153	26.9147	3.50058	1.80759	11.1612	3.48042	3.18837	1.67282	Trib2	tribbles homolog 2 (Drosophila) Gene
ENSMUSG00000026946	2.81547	9.84538	5.15214	3.49689	1.80607	1.82994	0.871796	0.523305	-0.934275	Nmi	N-myc (and STAT) interactor Gene
ENSMUSG00000057897	1.51119	5.28414	1.71929	3.49667	1.80598	1.1377	0.186126	0.325368	-1.61985	Camk2b	calcium/calmodulin-dependent protein kinase II, beta Gene
ENSMUSG00000025372	22.359	78.1342	55.3446	3.49453	1.8051	2.47527	1.30759	0.708328	-0.497511	Baiap2	brain-specific angiogenesis inhibitor 1-associated protein 2 Gene
ENSMUSG00000015659	2.39715	8.37684	8.63979	3.49451	1.80509	3.6042	1.84968	1.03139	0.044591	Serac1	serine active site containing 1 Gene
ENSMUSG00000001119	62.8569	218.615	84.8612	3.47797	1.79824	1.35007	0.433033	0.388177	-1.36521	Col6a1	collagen, type VI, alpha 1 Gene
ENSMUSG00000039824	3.87647	13.4766	14.9717	3.47652	1.79764	3.86219	1.94942	1.11094	0.151777	Myl6b	myosin, light polypeptide 6B Gene
ENSMUSG00000020220	9.1889	31.9132	26.4583	3.47301	1.79619	2.87938	1.52576	0.829074	-0.270428	Vps13d	vacuolar protein sorting 13 D (yeast) Gene
ENSMUSG00000087523	1.7845	6.19227	5.1514	3.47003	1.79495	2.88675	1.52944	0.831909	-0.265503	Gm12319	predicted gene 12319 Gene
ENSMUSG00000018909	6.31322	21.8819	24.8963	3.46605	1.79329	3.94351	1.97948	1.13775	0.186187	Arrb1	arrestin, beta 1 Gene
ENSMUSG00000027589	15.2517	52.8462	34.8882	3.46492	1.79282	2.28749	1.19376	0.660184	-0.599059	Pcmtd2	protein-L-isoaspartate (D-aspartate) O-methyltransferase domain containing 2 Gene
ENSMUSG00000022883	7.14557	24.7163	7.15948	3.45897	1.79034	1.00195	0.0028047	0.289666	-1.78754	Robo1	roundabout homolog 1 (Drosophila) Gene
ENSMUSG00000036820	14.2775	49.3479	27.8458	3.45633	1.78924	1.95032	0.963711	0.564274	-0.825532	Amdhd2	amidohydrolase domain containing 2 Gene
ENSMUSG00000000532	2.49836	8.62588	6.63472	3.45262	1.78769	2.65564	1.40906	0.769165	-0.378635	Acvr1b	activin A receptor, type 1B Gene
ENSMUSG00000021253	21.3179	73.4421	34.1865	3.44508	1.78454	1.60365	0.681358	0.465489	-1.10318	Tgfb3	transforming growth factor, beta 3 Gene
ENSMUSG00000090473	1.51265	5.21115	4.47858	3.44505	1.78453	2.96076	1.56597	0.859422	-0.218561	AC141882.1
ENSMUSG00000073489	1.81416	6.23191	2.92673	3.43516	1.78038	1.61327	0.689989	0.469635	-1.09039	Ifi204	interferon activated gene 204 Gene
ENSMUSG00000027215	32.5952	111.935	75.2117	3.43408	1.77993	2.30745	1.2063	0.671926	-0.573627	Cd82	CD82 antigen Gene
ENSMUSG00000035944	1.94614	6.68162	3.56136	3.43327	1.77958	1.82996	0.871815	0.533009	-0.907768	Ttc38	tetratricopeptide repeat domain 38 Gene
ENSMUSG00000030966	1.87879	6.44358	2.61839	3.42965	1.77806	1.39366	0.478877	0.406356	-1.29918	Trim21	tripartite motif-containing 21 Gene
ENSMUSG00000036564	4.13515	14.1618	51.157	3.42474	1.77599	12.3712	3.62892	3.61232	1.85293	Ndrg4	N-myc downstream regulated gene 4 Gene
ENSMUSG00000034610	3.88541	13.2974	3.52846	3.42239	1.77501	0.908132	-0.139026	0.26535	-1.91403	Zcchc11	zinc finger, CCHC domain containing 11 Gene
ENSMUSG00000052914	2.56767	8.78256	6.59189	3.42044	1.77418	2.56727	1.36023	0.750565	-0.41395	Cyp2j6	cytochrome P450, family 2, subfamily j, polypeptide 6 Gene
ENSMUSG00000036356	4.74198	16.1488	3.69811	3.4055	1.76787	0.779866	-0.358701	0.229002	-2.12657	Csgalnact1	chondroitin sulfate N-acetylgalactosaminyltransferase 1 Gene
ENSMUSG00000022425	15.2814	51.6362	257.422	3.37902	1.7566	16.8454	4.07428	4.98529	2.31768	Enpp2	ectonucleotide pyrophosphatase/phosphodiesterase 2 Gene
ENSMUSG00000031150	5.24611	17.7117	4.59141	3.37615	1.75538	0.875203	-0.192311	0.259231	-1.94769	Ccdc120	coiled-coil domain containing 120 Gene
ENSMUSG00000031398	6.35386	21.4131	11.8112	3.3701	1.75279	1.85891	0.894453	0.551588	-0.858336	Plxna3	plexin A3 Gene
ENSMUSG00000032192	7.75213	26.1212	24.2323	3.36955	1.75256	3.12589	1.64427	0.927687	-0.10829	Gnb5	guanine nucleotide binding protein (G protein), beta 5 Gene
ENSMUSG00000052951	15.9885	53.7811	45.7915	3.36375	1.75007	2.86404	1.51805	0.851442	-0.232019	C130021I20Rik	Riken cDNA C130021I20 gene Gene
ENSMUSG00000041120	33.2261	111.677	47.7844	3.36112	1.74894	1.43815	0.524219	0.42788	-1.22472	Nbl1	neuroblastoma, suppression of tumorigenicity 1 Gene
ENSMUSG00000081853	1.67572	5.62584	5.31267	3.35727	1.74729	3.17039	1.66466	0.944334	-0.0826301	Gm13735	predicted gene 13735 Pseudogene
ENSMUSG00000079592	1.91419	6.41911	2.18134	3.35344	1.74564	1.13957	0.188484	0.33982	-1.55716	C1qtnf5	C1q and tumor necrosis factor related protein 5 Gene
ENSMUSG00000051790	7.23741	24.2636	16.5489	3.35253	1.74525	2.28657	1.19319	0.682044	-0.552063	Nlgn2	neuroligin 2 Gene
ENSMUSG00000026536	3.46863	11.6173	6.79775	3.34924	1.74383	1.95978	0.970693	0.585143	-0.773139	Mnda	myeloid cell nuclear differentiation antigen Gene
ENSMUSG00000020241	21.691	72.5734	16.8123	3.34578	1.74234	0.775082	-0.367579	0.231659	-2.10992	Col6a2	collagen, type VI, alpha 2 Gene
ENSMUSG00000031834	28.2996	94.6729	68.2614	3.34537	1.74217	2.4121	1.27029	0.721024	-0.47188	Pik3r2	phosphatidylinositol 3-kinase, regulatory subunit, polypeptide 2 (p85 beta) Gene
ENSMUSG00000067071	6.8125	22.7735	14.2395	3.34289	1.7411	2.0902	1.06364	0.625268	-0.677454	Hes6	hairy and enhancer of split 6 (Drosophila) Gene
ENSMUSG00000039686	7.54155	25.1636	16.122	3.33666	1.7384	2.13776	1.0961	0.640687	-0.642308	Zer1	zer-1 homolog (C. elegans) Gene
ENSMUSG00000068264	5.16568	17.1846	17.3925	3.32669	1.73409	3.36694	1.75144	1.0121	0.017349	2310035K24Rik	RIKEN cDNA 2310035K24 gene Gene
ENSMUSG00000032333	6.41567	21.2845	13.6468	3.31759	1.73014	2.1271	1.08889	0.641158	-0.641249	Stoml1	stomatin-like 1 Gene
ENSMUSG00000051007	7.72712	25.6274	11.5212	3.31656	1.72969	1.49101	0.576288	0.449565	-1.1534	Pddc1	Parkinson disease 7 domain containing 1 Gene
ENSMUSG00000038260	1.99632	6.61677	4.17114	3.31449	1.72879	2.08942	1.0631	0.630389	-0.665686	Trpm4	transient receptor potential cation channel, subfamily M, member 4 Gene
ENSMUSG00000089329	4.12765	13.673	5.67625	3.31253	1.72793	1.37518	0.459619	0.415145	-1.26831	AC163282.1
ENSMUSG00000020682	1.55845	5.15795	7.14848	3.30967	1.72669	4.58691	2.19752	1.38591	0.470836	Mmp28	matrix metallopeptidase 28 (epilysin) Gene
ENSMUSG00000034714	4.94425	16.3572	6.61647	3.30832	1.7261	1.33822	0.420311	0.4045	-1.30579	Ttyh2	tweety homolog 2 (Drosophila) Gene
ENSMUSG00000009418	2.17466	7.19412	11.5654	3.30816	1.72603	5.31823	2.41095	1.60761	0.68492	Nav1	neuron navigator 1 Gene
ENSMUSG00000033767	3.39138	11.2161	3.53153	3.30724	1.72563	1.04133	0.0584209	0.314862	-1.66721	D930015E06Rik	RIKEN cDNA D930015E06 gene Gene
ENSMUSG00000030761	9.63329	31.8436	16.2225	3.30557	1.7249	1.684	0.751896	0.509444	-0.973005	Myo7a	myosin VIIA Gene
ENSMUSG00000002763	9.74849	32.1897	13.5169	3.30202	1.72335	1.38657	0.471519	0.419915	-1.25183	Pex6	peroxisomal biogenesis factor 6 Gene
ENSMUSG00000024012	181.465	597.792	434.172	3.29425	1.71995	2.39259	1.25857	0.726293	-0.461377	Mtch1	mitochondrial carrier homolog 1 (C. elegans) Gene
ENSMUSG00000032175	2.81122	9.25156	6.28469	3.29094	1.7185	2.23557	1.16064	0.67931	-0.557857	Tyk2	tyrosine kinase 2 Gene
ENSMUSG00000015837	259.787	854.715	661.212	3.29006	1.71811	2.54521	1.34778	0.773605	-0.370331	Sqstm1	sequestosome 1 Gene
ENSMUSG00000032609	1.93389	6.36184	2.28456	3.28966	1.71794	1.18133	0.240415	0.359105	-1.47752	Klhdc8b	kelch domain containing 8B Gene
ENSMUSG00000041375	18.9615	62.3428	62.5815	3.28786	1.71715	3.30045	1.72266	1.00383	0.00551329	Ccdc9	coiled-coil domain containing 9 Gene
ENSMUSG00000018263	2.49167	8.17693	4.86116	3.28171	1.71445	1.95097	0.964189	0.594498	-0.750257	Tbx5	T-box 5 Gene
ENSMUSG00000003363	56.5429	185.498	265.636	3.28066	1.71399	4.69796	2.23204	1.43202	0.51805	Pld3	phospholipase D family, member 3 Gene
ENSMUSG00000021127	23.941	78.5125	55.2313	3.27941	1.71344	2.30697	1.206	0.703471	-0.507437	Zfp36l1	zinc finger protein 36, C3H type-like 1 Gene
ENSMUSG00000038668	21.7135	71.1393	89.8262	3.27628	1.71206	4.13689	2.04855	1.26268	0.33649	Lpar1	lysophosphatidic acid receptor 1 Gene
ENSMUSG00000026880	35.9574	117.564	358.193	3.26953	1.70908	9.96159	3.31638	3.04679	1.60729	Stom	stomatin Gene
ENSMUSG00000011658	7.11252	23.2489	11.2122	3.26872	1.70873	1.57641	0.65664	0.48227	-1.05209	Fuz	fuzzy homolog (Drosophila) Gene
ENSMUSG00000029810	51.9866	169.754	79.2977	3.26533	1.70723	1.52535	0.60914	0.467134	-1.09809	Tmem176b	transmembrane protein 176B Gene
ENSMUSG00000072772	35.3665	115.351	76.5139	3.2616	1.70558	2.16346	1.11334	0.663312	-0.59224	Grcc10	gene rich cluster, C10 gene Gene
ENSMUSG00000030029	11.1416	36.2851	44.1974	3.25671	1.70341	3.96686	1.988	1.21806	0.284583	Lrig1	leucine-rich repeats and immunoglobulin-like domains 1 Gene
ENSMUSG00000022329	35.1113	114.295	63.4261	3.25523	1.70276	1.80643	0.853142	0.554932	-0.849617	Stk3	serine/threonine kinase 3 (Ste20, yeast homolog) Gene
ENSMUSG00000022098	58.4271	189.798	129.869	3.24846	1.69976	2.22275	1.15235	0.684249	-0.547408	Bmp1	bone morphogenetic protein 1 Gene
ENSMUSG00000035722	3.74287	12.1523	19.4111	3.24677	1.69901	5.18615	2.37466	1.59732	0.675657	Abca7	ATP-binding cassette, sub-family A (ABC1), member 7 Gene
ENSMUSG00000062908	22.3292	72.4743	31.9483	3.24572	1.69854	1.43079	0.51681	0.440823	-1.18173	Acadm	acyl-Coenzyme A dehydrogenase, medium chain Gene
ENSMUSG00000042312	58.5958	189.591	119.94	3.23558	1.69402	2.04689	1.03344	0.632621	-0.660587	S100a13	S100 calcium binding protein A13 Gene
ENSMUSG00000028104	6.66165	21.5476	9.53419	3.23457	1.69357	1.43121	0.517231	0.442472	-1.17634	Polr3gl	polymerase (RNA) III (DNA directed) polypeptide G like Gene
ENSMUSG00000041775	3.67457	11.8811	11.4737	3.23333	1.69302	3.12247	1.64269	0.965713	-0.0503339	Mapk1ip1	mitogen-activated protein kinase 1 interacting protein 1 Gene
ENSMUSG00000052957	41.8826	135.412	116.224	3.23313	1.69293	2.775	1.47249	0.858302	-0.220442	Gas1	growth arrest specific 1 Gene
ENSMUSG00000073802	6.74649	21.7891	16.5669	3.2297	1.6914	2.45563	1.29609	0.760328	-0.395306	Cdkn2b	cyclin-dependent kinase inhibitor 2B (p15, inhibits CDK4) Gene
ENSMUSG00000021703	4.94175	15.9562	13.3139	3.22886	1.69102	2.69416	1.42983	0.8344	-0.261189	Serinc5	serine incorporator 5 Gene
ENSMUSG00000042408	5.63583	18.1914	11.8123	3.22781	1.69056	2.09593	1.06759	0.649336	-0.622964	Zmym6	zinc finger, MYM-type 6 Gene
ENSMUSG00000092097	1.64724	5.31222	6.84431	3.22493	1.68927	4.15503	2.05486	1.28841	0.365592	AC122826.1
ENSMUSG00000002395	29.3239	94.5452	53.7135	3.22417	1.68893	1.83173	0.873209	0.568126	-0.815718	Use1	unconventional SNARE in the ER 1 homolog (S. cerevisiae) Gene
ENSMUSG00000038145	16.4594	52.973	42.1275	3.21841	1.68635	2.55949	1.35586	0.795265	-0.330493	Snrk	SNF related kinase Gene
ENSMUSG00000010358	8.21118	26.3933	12.8549	3.21431	1.68451	1.56554	0.646657	0.487053	-1.03785	Ifi35	interferon-induced protein 35 Gene
ENSMUSG00000047787	2.91559	9.36416	6.9354	3.21176	1.68336	2.37873	1.25019	0.740632	-0.433171	Flrt1	fibronectin leucine rich transmembrane protein 1 Gene
ENSMUSG00000028399	2.16769	6.96138	1.48733	3.21143	1.68321	0.686138	-0.543429	0.213655	-2.22664	Ptprd	protein tyrosine phosphatase, receptor type, D Gene
ENSMUSG00000025203	51.7591	166.142	88.7918	3.20991	1.68253	1.71548	0.778615	0.534433	-0.903918	Scd2	stearoyl-Coenzyme A desaturase 2 Gene
ENSMUSG00000006517	4.71972	15.1463	7.19914	3.20915	1.68219	1.52533	0.609124	0.475307	-1.07307	Mvd	mevalonate (diphospho) decarboxylase Gene
ENSMUSG00000032182	6.71626	21.5144	21.7493	3.20333	1.67957	3.23831	1.69524	1.01092	0.0156697	Yipf2	Yip1 domain family, member 2 Gene
ENSMUSG00000024253	5.71837	18.3124	8.65887	3.20239	1.67915	1.51422	0.598573	0.47284	-1.08057	Dync2li1	dynein cytoplasmic 2 light intermediate chain 1 Gene
ENSMUSG00000020827	8.61186	27.5512	34.7899	3.19922	1.67772	4.03976	2.01427	1.26273	0.336551	Mink1	misshapen-like kinase 1 (zebrafish) Gene
ENSMUSG00000026121	3.11871	9.97255	13.8282	3.19765	1.67701	4.43394	2.14859	1.38663	0.471578	Sema4c	sema domain, immunoglobulin domain (Ig), transmembrane domain (TM) and short cytoplasmic domain, (semaphorin) 4C Gene
ENSMUSG00000037003	21.4936	68.7141	73.4643	3.19695	1.6767	3.41796	1.77313	1.06913	0.0964371	Tenc1	tensin like C1 domain-containing phosphatase Gene
ENSMUSG00000032232	41.9475	133.951	165.477	3.19331	1.67505	3.94486	1.97998	1.23535	0.304924	Cgnl1	cingulin-like 1 Gene
ENSMUSG00000026956	41.5615	132.659	81.397	3.19186	1.6744	1.95847	0.96973	0.613583	-0.70467	Uap1l1	UDP-N-acteylglucosamine pyrophosphorylase 1-like 1 Gene
ENSMUSG00000038042	2.66929	8.51985	6.28667	3.19181	1.67437	2.35519	1.23584	0.737885	-0.438531	Ptpdc1	protein tyrosine phosphatase domain containing 1 Gene
ENSMUSG00000031066	3.48849	11.1273	7.94423	3.18973	1.67343	2.27727	1.18731	0.713939	-0.486127	Usp11	ubiquitin specific peptidase 11 Gene
ENSMUSG00000087143	6.11242	19.494	25.7575	3.18925	1.67322	4.21396	2.07518	1.3213	0.401962	A830082K12Rik	RIKEN cDNA A830082K12 gene Gene
ENSMUSG00000013089	21.1782	67.5172	48.3483	3.18805	1.67267	2.28293	1.19089	0.71609	-0.481787	Etv5	ets variant gene 5 Gene
ENSMUSG00000053080	11.974	38.1613	21.1874	3.18702	1.67221	1.76946	0.823308	0.555208	-0.8489	2700081O15Rik	RIKEN cDNA 2700081O15 gene Gene
ENSMUSG00000031812	36.1576	115.115	91.447	3.18371	1.67071	2.52913	1.33864	0.794397	-0.332068	Map1lc3b	microtubule-associated protein 1 light chain 3 beta Gene
ENSMUSG00000020190	52.4441	166.553	66.5839	3.17582	1.66713	1.26962	0.344393	0.399776	-1.32274	Mknk2	MAP kinase-interacting serine/threonine kinase 2 Gene
ENSMUSG00000029287	16.1215	51.1358	59.6749	3.17189	1.66534	3.70156	1.88813	1.16699	0.222791	Tgfbr3	transforming growth factor, beta receptor III Gene
ENSMUSG00000073147	3.66154	11.6134	42.5776	3.17172	1.66527	11.6283	3.53957	3.66625	1.87431	5031425E22Rik	RIKEN cDNA 5031425E22 gene Gene
ENSMUSG00000007039	7.63225	24.1181	3.32642	3.16003	1.65994	0.435838	-1.19814	0.137922	-2.85807	Ddah2	dimethylarginine dimethylaminohydrolase 2 Gene
ENSMUSG00000036103	37.7598	119.314	137.997	3.15982	1.65984	3.6546	1.86971	1.15659	0.209874	Colec12	collectin sub-family member 12 Gene
ENSMUSG00000028957	3.75314	11.8472	6.85143	3.15661	1.65837	1.82552	0.868304	0.578316	-0.79007	Per3	period homolog 3 (Drosophila) Gene
ENSMUSG00000025219	3.54159	11.1743	16.5735	3.15516	1.65772	4.67966	2.2264	1.48318	0.568689	Fgf8	fibroblast growth factor 8 Gene
ENSMUSG00000034708	121.486	383.212	469.555	3.15438	1.65736	3.86511	1.95051	1.22532	0.293153	Grn	granulin Gene
ENSMUSG00000044690	8.72593	27.5136	21.5982	3.15309	1.65676	2.47517	1.30753	0.784999	-0.349237	Gm4798	predicted pseudogene 4798 Pseudogene
ENSMUSG00000080316	5.57718	17.5817	41.334	3.15244	1.65647	7.41127	2.88972	2.35096	1.23325	Ncrna00085	non-protein coding RNA 85 Gene
ENSMUSG00000022575	3.55646	11.1962	17.269	3.14811	1.65449	4.85565	2.27966	1.5424	0.625177	Gsdmd	gasdermin D Gene
ENSMUSG00000020122	3.57941	11.2547	2.11292	3.14429	1.65274	0.5903	-0.76048	0.187737	-2.41322	Egfr	epidermal growth factor receptor Gene
ENSMUSG00000031355	1.85973	5.84588	9.17813	3.1434	1.65232	4.93518	2.3031	1.57002	0.650779	Arhgap6	Rho GTPase activating protein 6 Gene
ENSMUSG00000001036	6.87189	21.5829	46.2423	3.14074	1.65111	6.7292	2.75043	2.14255	1.09933	Epn2	epsin 2 Gene
ENSMUSG00000066553	46.3972	145.714	37.6726	3.14057	1.65103	0.81196	-0.300519	0.258539	-1.95155	Gm6969	predicted pseudogene 6969 Pseudogene
ENSMUSG00000066235	2.5877	8.12584	11.2569	3.14018	1.65085	4.35016	2.12107	1.38532	0.470221	C85492	expressed sequence C85492 Gene
ENSMUSG00000018372	3.73651	11.7217	11.6463	3.13707	1.64942	3.1169	1.64011	0.99357	-0.0093058	Ccdc45	coiled-coil domain containing 45 Gene
ENSMUSG00000020186	51.5662	161.757	18.6111	3.13688	1.64933	0.360918	-1.47026	0.115056	-3.11959	Csrp2	cysteine and glycine-rich protein 2 Gene
ENSMUSG00000028161	35.6116	111.677	113.741	3.13598	1.64892	3.19393	1.67533	1.01848	0.0264151	Ppp3ca	protein phosphatase 3, catalytic subunit, alpha isoform Gene
ENSMUSG00000022108	146.149	457.689	538.48	3.13166	1.64693	3.68446	1.88145	1.17652	0.234525	Itm2b	integral membrane protein 2B Gene
ENSMUSG00000042613	17.1461	53.625	41.3115	3.12752	1.64502	2.40937	1.26866	0.770378	-0.376362	Pbxip1	pre-B-cell leukemia transcription factor interacting protein 1 Gene
ENSMUSG00000025350	2.21749	6.93329	3.16772	3.12664	1.64461	1.42852	0.514519	0.456886	-1.13009	Rdh5	retinol dehydrogenase 5 Gene
ENSMUSG00000038776	23.2715	72.7191	52.154	3.12482	1.64377	2.24112	1.16422	0.717198	-0.479557	Ephx1	epoxide hydrolase 1, microsomal Gene
ENSMUSG00000005949	7.51126	23.4623	21.6412	3.12362	1.64322	2.88117	1.52666	0.922384	-0.116561	Ctns	cystinosis, nephropathic Gene
ENSMUSG00000018820	6.9568	21.687	15.6421	3.11738	1.64034	2.24846	1.16894	0.721266	-0.471396	Zfyve27	zinc finger, FYVE domain containing 27 Gene
ENSMUSG00000026104	5.11475	15.9159	7.49913	3.11176	1.63773	1.46618	0.55206	0.471172	-1.08567	Stat1	signal transducer and activator of transcription 1 Gene
ENSMUSG00000035713	2.61153	8.11733	4.65498	3.10827	1.63611	1.78247	0.833878	0.573461	-0.802232	Usp35	ubiquitin specific peptidase 35 Gene
ENSMUSG00000005534	3.91667	12.1483	12.8533	3.10168	1.63305	3.28169	1.71444	1.05804	0.0813903	Insr	insulin receptor Gene
ENSMUSG00000030157	7.32746	22.7166	4.2217	3.10019	1.63236	0.576148	-0.795489	0.185842	-2.42785	Clec2d	C-type lectin domain family 2, member d Gene
ENSMUSG00000044080	54.7586	169.69	151.912	3.09887	1.63174	2.77422	1.47208	0.895235	-0.159661	S100a1	S100 calcium binding protein A1 Gene
ENSMUSG00000021215	7.14161	22.1211	14.7367	3.09749	1.6311	2.06349	1.04509	0.666181	-0.586015	Net1	neuroepithelial cell transforming gene 1 Gene
ENSMUSG00000025867	5.14845	15.9392	15.7547	3.09592	1.63037	3.06009	1.61357	0.988425	-0.0167969	Cplx2	complexin 2 Gene
ENSMUSG00000028789	13.8516	42.8496	21.185	3.09348	1.62923	1.52942	0.612987	0.494403	-1.01624	Adc	arginine decarboxylase Gene
ENSMUSG00000038375	9.59615	29.6786	35.8739	3.09276	1.62889	3.73836	1.90241	1.20875	0.273512	Trp53inp2	transformation related protein 53 inducible nuclear protein 2 Gene
ENSMUSG00000005950	2.43892	7.52547	2.11644	3.08558	1.62554	0.867779	-0.2046	0.281237	-1.83014	P2rx5	purinergic receptor P2X, ligand-gated ion channel, 5 Gene
ENSMUSG00000025283	96.2687	296.986	517.378	3.08497	1.62526	5.37431	2.42608	1.74209	0.80082	Sat1	spermidine/spermine N1-acetyl transferase 1 Gene
ENSMUSG00000039795	4.49917	13.8773	6.88579	3.08442	1.625	1.53046	0.613962	0.496189	-1.01104	Zfand1	zinc finger, AN1-type domain 1 Gene
ENSMUSG00000030022	2.41223	7.42356	1.5272	3.07746	1.62174	0.633106	-0.659481	0.205724	-2.28122	Adamts9	a disintegrin-like and metallopeptidase (reprolysin type) with thrombospondin type 1 motif, 9 Gene
ENSMUSG00000022309	4.95114	15.2274	7.21927	3.07553	1.62084	1.4581	0.544092	0.474097	-1.07674	Angpt1	angiopoietin 1 Gene
ENSMUSG00000029385	11.8627	36.3912	29.2932	3.06768	1.61715	2.46934	1.30413	0.804953	-0.313024	Ccng2	cyclin G2 Gene
ENSMUSG00000089511	363.259	1113.62	412.194	3.06563	1.61618	1.13471	0.182327	0.37014	-1.43386	AC125254.1
ENSMUSG00000006494	11.3179	34.6751	35.2968	3.06373	1.61529	3.11866	1.64093	1.01793	0.0256353	Pdk1	pyruvate dehydrogenase kinase, isoenzyme 1 Gene
ENSMUSG00000003282	1.99951	6.12411	7.44161	3.0628	1.61485	3.72171	1.89597	1.21513	0.281114	Plag1	pleiomorphic adenoma gene 1 Gene
ENSMUSG00000032565	3.67918	11.2611	5.6193	3.06077	1.61389	1.52732	0.611005	0.499	-1.00289	Nudt16	nudix (nucleoside diphosphate linked moiety X)-type motif 16 Gene
ENSMUSG00000062044	2.23669	6.84437	11.7314	3.06005	1.61356	5.24499	2.39094	1.71402	0.777386	Lmtk3	lemur tyrosine kinase 3 Gene
ENSMUSG00000048058	7.14152	21.8528	14.3962	3.05997	1.61352	2.01585	1.01139	0.658781	-0.602129	Ldlrad3	low density lipoprotein receptor class A domain containing 3 Gene
ENSMUSG00000074141	2.17654	6.65796	12.1878	3.05896	1.61304	5.59963	2.48533	1.83057	0.87229	Il4i1	interleukin 4 induced 1 Gene
ENSMUSG00000021338	5.8312	17.8114	19.6138	3.0545	1.61094	3.3636	1.75001	1.1012	0.139072	Lrrc16a	leucine rich repeat containing 16A Gene
ENSMUSG00000084911	1.75281	5.34248	3.74827	3.04795	1.60784	2.13843	1.09656	0.701597	-0.511285	Gm16185	predicted gene 16185 Gene
ENSMUSG00000033594	1.91824	5.84637	1.83968	3.04778	1.60776	0.959049	-0.0603241	0.314671	-1.66808	Spata2L	spermatogenesis associated 2-like Gene
ENSMUSG00000066621	3.92416	11.9594	9.5459	3.04763	1.60769	2.4326	1.2825	0.798192	-0.325192	Tecpr1	tectonin beta-propeller repeat containing 1 Gene
ENSMUSG00000022421	8.93423	27.1529	39.8126	3.03919	1.60369	4.45619	2.15581	1.46624	0.552123	Nptxr	neuronal pentraxin receptor Gene
ENSMUSG00000086488	3.75755	11.4189	12.5289	3.03893	1.60356	3.33432	1.73739	1.0972	0.133831	1600020E01Rik	RIKEN cDNA 1600020E01 gene Gene
ENSMUSG00000003812	6.2537	18.9329	22.8992	3.02747	1.59811	3.66171	1.87252	1.2095	0.274406	Dnase2a	deoxyribonuclease II alpha Gene
ENSMUSG00000001128	1.69185	5.11763	1.71287	3.02486	1.59687	1.01242	0.017811	0.3347	-1.57906	Cfp	complement factor properdin Gene
ENSMUSG00000039713	8.12279	24.5669	8.44677	3.02445	1.59667	1.03989	0.0564253	0.343827	-1.54025	Plekhg5	pleckstrin homology domain containing, family G (with RhoGef domain) member 5 Gene
ENSMUSG00000071648	4.11234	12.4166	14.2276	3.01934	1.59423	3.45972	1.79066	1.14585	0.196423	Rom1	rod outer segment membrane protein 1 Gene
ENSMUSG00000024201	9.46518	28.4816	21.3693	3.00909	1.58933	2.25767	1.17483	0.750283	-0.414494	Kdm4b	lysine (K)-specific demethylase 4B Gene
ENSMUSG00000016024	4.71174	14.1683	2.24217	3.00701	1.58833	0.475868	-1.07137	0.158253	-2.65969	Lbp	lipopolysaccharide binding protein Gene
ENSMUSG00000054499	1.91596	5.75839	8.64245	3.00549	1.5876	4.51077	2.17337	1.50084	0.585775	Dedd2	death effector domain-containing DNA binding protein 2 Gene
ENSMUSG00000020605	3.99433	11.9876	6.14412	3.00114	1.58551	1.53821	0.621252	0.512541	-0.96426	Hs1bp3	HCLS1 binding protein 3 Gene

## Sheet: Induced in spheres
Ensembl gene id	average non-dense	average dense	average spheres	fold change dense/non-dense	log change dense/non-dense	Fold change spheres/non-dense	log change spheres/non-dense	Fold change spheres/dense	log change spheres/dense	Gene name	Description
ENSMUSG00000056313	1.27274	43.385	44.685	34.0879	5.09119	35.1093	5.13378	1.02996	0.0425927	1810011O10Rik	RIKEN cDNA 1810011O10 gene Gene
ENSMUSG00000000253	1.3217	11.2124	12.2312	8.48335	3.08463	9.2542	3.21011	1.09087	0.125475	Gmpr	guanosine monophosphate reductase Gene
ENSMUSG00000000296	3.19242	13.2498	25.1411	4.15039	2.05325	7.87526	2.97733	1.89747	0.92408	Tpd52l1	tumor protein D52-like 1 Gene
ENSMUSG00000000567	3.13951	4.44231	19.4424	1.41497	0.500768	6.1928	2.63059	4.37664	2.12982	Sox9	SRY-box containing gene 9 Gene
ENSMUSG00000034459	1.82419	195.232	55.4714	107.024	6.74179	30.4088	4.92642	0.284131	-1.81537	Ifit1	interferon-induced protein with tetratricopeptide repeats 1 Gene
ENSMUSG00000047793	3.2249	211.618	115.224	65.62	6.03606	35.7294	5.15904	0.544489	-0.877025	Sned1	sushi, nidogen and EGF-like domains 1 Gene
ENSMUSG00000062488	1.98986	72.7839	22.8472	36.5774	5.19288	11.4818	3.52128	0.313905	-1.6716	I830012O16Rik	RIKEN cDNA I830012O16 gene Gene
ENSMUSG00000033721	1.68147	59.8118	63.1637	35.5711	5.15263	37.5646	5.2313	1.05604	0.0786668	Vav3	vav 3 oncogene Gene
ENSMUSG00000001036	6.87189	21.5829	46.2423	3.14074	1.65111	6.7292	2.75043	2.14255	1.09933	Epn2	epsin 2 Gene
ENSMUSG00000035692	2.12441	64.4112	12.3171	30.3195	4.92217	5.79791	2.53553	0.191227	-2.38664	Isg15	ISG15 ubiquitin-like modifier Gene
ENSMUSG00000074896	3.47592	117.364	31.6418	33.765	5.07746	9.10314	3.18636	0.269603	-1.89109	Ifit3	interferon-induced protein with tetratricopeptide repeats 3 Gene
ENSMUSG00000032359	2.21759	47.4143	114.231	21.3811	4.41826	51.5116	5.68683	2.40922	1.26857	Ctsh	cathepsin H Gene
ENSMUSG00000001313	4.91376	18.3115	17.194	3.72658	1.89785	3.49915	1.80701	0.938973	-0.0908448	Rnd2	Rho family GTPase 2 Gene
ENSMUSG00000001435	2.21193	43.2957	26.8651	19.5737	4.29085	12.1456	3.60236	0.620504	-0.688488	Col18a1	collagen, type XVIII, alpha 1 Gene
ENSMUSG00000052776	2.58218	44.1491	18.1623	17.0976	4.09572	7.03372	2.81429	0.411386	-1.28144	Oas1a	2'-5' oligoadenylate synthetase 1A Gene
ENSMUSG00000001630	6.17175	11.8555	54.6829	1.92093	0.941806	8.86019	3.14734	4.61244	2.20553	Stk38l	serine/threonine kinase 38 like Gene
ENSMUSG00000001642	23.2148	16.2736	424.844	0.700997	-0.512519	18.3005	4.19382	26.1064	4.70633	Akr1b3	aldo-keto reductase family 1, member B3 (aldose reductase) Gene
ENSMUSG00000022330	5.72133	95.2161	21.8812	16.6423	4.05678	3.82449	1.93527	0.229805	-2.12152	Osr2	odd-skipped related 2 (Drosophila) Gene
ENSMUSG00000001751	11.1799	21.1761	33.6117	1.89413	0.921536	3.00645	1.58806	1.58724	0.666523	Naglu	alpha-N-acetylglucosaminidase (Sanfilippo disease IIIB) Gene
ENSMUSG00000001942	2.28366	4.21368	9.43743	1.84515	0.883735	4.13259	2.04705	2.23971	1.16331	Siae	sialic acid acetylesterase Gene
ENSMUSG00000001995	3.21317	3.48242	13.4154	1.08379	0.116091	4.17514	2.06183	3.85234	1.94574	Sipa1l2	signal-induced proliferation-associated 1 like 2 Gene
ENSMUSG00000063011	5.88617	85.8184	19.3867	14.5797	3.86589	3.2936	1.71967	0.225904	-2.14622	Msln	mesothelin Gene
ENSMUSG00000002108	1.42316	3.88565	6.88885	2.7303	1.44906	4.84053	2.27517	1.7729	0.826107	Nr1h3	nuclear receptor subfamily 1, group H, member 3 Gene
ENSMUSG00000002205	1.38782	17.2355	13.7119	12.4191	3.63449	9.88015	3.30453	0.795561	-0.329956	Vrk3	vaccinia related kinase 3 Gene
ENSMUSG00000048126	19.1628	237.323	261.351	12.3846	3.63047	13.6384	3.76961	1.10125	0.139136	Col6a3	collagen, type VI, alpha 3 Gene
ENSMUSG00000002365	37.2192	41.5672	123.111	1.11682	0.159399	3.30773	1.72584	2.96173	1.56644	Snx9	sorting nexin 9 Gene
ENSMUSG00000054675	5.99357	73.5639	68.9262	12.2738	3.61751	11.5	3.52356	0.936957	-0.0939456	Tmem119	transmembrane protein 119 Gene
ENSMUSG00000002409	2.55171	12.4174	9.77574	4.8663	2.28282	3.83105	1.93774	0.787261	-0.345085	Dyrk1b	dual-specificity tyrosine-(Y)-phosphorylation regulated kinase 1b Gene
ENSMUSG00000002603	16.2197	25.3213	57.8357	1.56115	0.642609	3.56578	1.83422	2.28407	1.19161	Tgfb1	transforming growth factor, beta 1 Gene
ENSMUSG00000002910	1.38993	7.27915	9.13634	5.23705	2.38875	6.57321	2.7166	1.25514	0.327845	Arrdc2	arrestin domain containing 2 Gene
ENSMUSG00000003032	3.67458	24.5693	63.3183	6.68628	2.7412	17.2314	4.10697	2.57713	1.36577	Klf4	Kruppel-like factor 4 (gut) Gene
ENSMUSG00000003123	1.89238	8.86661	19.258	4.68543	2.22818	10.1766	3.34718	2.17197	1.119	Lipe	lipase, hormone sensitive Gene
ENSMUSG00000003282	1.99951	6.12411	7.44161	3.0628	1.61485	3.72171	1.89597	1.21513	0.281114	Plag1	pleiomorphic adenoma gene 1 Gene
ENSMUSG00000042675	12.8824	138.317	73.7542	10.7368	3.4245	5.72519	2.51732	0.533228	-0.907176	Ypel3	yippee-like 3 (Drosophila) Gene
ENSMUSG00000026825	6.16487	64.3327	21.6454	10.4354	3.38341	3.51109	1.81192	0.33646	-1.57149	Dnm1	dynamin 1 Gene
ENSMUSG00000075602	19.4851	189.191	181.184	9.70955	3.2794	9.29857	3.21701	0.957673	-0.0623957	Ly6a	lymphocyte antigen 6 complex, locus A Gene
ENSMUSG00000030409	4.8177	46.1416	37.8918	9.57752	3.25965	7.86513	2.97547	0.821208	-0.28418	Dmpk	dystrophia myotonica-protein kinase Gene
ENSMUSG00000003617	1.78837	5.11398	35.5569	2.85958	1.5158	19.8823	4.31341	6.95288	2.79761	Cp	ceruloplasmin Gene
ENSMUSG00000003746	11.8599	21.174	46.1142	1.78535	0.836205	3.88827	1.95913	2.17788	1.12292	Man1a	mannosidase 1, alpha Gene
ENSMUSG00000003812	6.2537	18.9329	22.8992	3.02747	1.59811	3.66171	1.87252	1.2095	0.274406	Dnase2a	deoxyribonuclease II alpha Gene
ENSMUSG00000025498	11.7422	97.7215	41.1431	8.32224	3.05697	3.50387	1.80895	0.421025	-1.24802	Irf7	interferon regulatory factor 7 Gene
ENSMUSG00000003849	21.3575	9.97973	65.2113	0.46727	-1.09767	3.05332	1.61038	6.53438	2.70805	Nqo1	NAD(P)H dehydrogenase, quinone 1 Gene
ENSMUSG00000003949	1.25391	9.13593	12.7715	7.28595	2.86512	10.1854	3.34843	1.39795	0.483309	Hlf	hepatic leukemia factor Gene
ENSMUSG00000004151	1.51272	8.88717	43.9179	5.87495	2.55458	29.0324	4.85959	4.94172	2.30501	Etv1	ets variant gene 1 Gene
ENSMUSG00000004558	1.14321	6.49186	9.53549	5.67862	2.50554	8.34096	3.06021	1.46884	0.554673	Ndrg2	N-myc downstream regulated gene 2 Gene
ENSMUSG00000004565	4.86578	9.79343	23.4335	2.01272	1.00914	4.81599	2.26783	2.39278	1.25869	Pnpla6	patatin-like phospholipase domain containing 6 Gene
ENSMUSG00000022265	14.7151	129.69	744.865	8.81333	3.13969	50.619	5.66161	5.74345	2.52192	Ank	progressive ankylosis Gene
ENSMUSG00000079018	11.7462	94.1152	179.631	8.01243	3.00224	15.2928	3.93478	1.90863	0.932537	Ly6c1	lymphocyte antigen 6 complex, locus C1 Gene
ENSMUSG00000026821	7.41943	64.284	39.9941	8.66428	3.11508	5.39045	2.43041	0.622147	-0.684673	Ralgds	ral guanine nucleotide dissociation stimulator Gene
ENSMUSG00000040483	5.25479	45.398	22.5395	8.63935	3.11092	4.28933	2.10075	0.496488	-1.01017	Xaf1	XIAP associated factor 1 Gene
ENSMUSG00000005534	3.91667	12.1483	12.8533	3.10168	1.63305	3.28169	1.71444	1.05804	0.0813903	Insr	insulin receptor Gene
ENSMUSG00000021614	14.2352	117.718	117.194	8.26952	3.0478	8.23272	3.04137	0.99555	-0.00643375	Vcan	versican Gene
ENSMUSG00000020108	8.53217	71.1624	68.5619	8.34048	3.06013	8.03569	3.00642	0.963456	-0.0537091	Ddit4	DNA-damage-inducible transcript 4 Gene
ENSMUSG00000020846	9.37844	69.5448	91.1456	7.4154	2.89052	9.71863	3.28075	1.3106	0.390229	Fam101b	family with sequence similarity 101, member B Gene
ENSMUSG00000006403	1.72943	11.9419	6.27292	6.90512	2.78767	3.62716	1.85884	0.525286	-0.928825	Adamts4	a disintegrin-like and metallopeptidase (reprolysin type) with thrombospondin type 1 motif, 4 Gene
ENSMUSG00000006494	11.3179	34.6751	35.2968	3.06373	1.61529	3.11866	1.64093	1.01793	0.0256353	Pdk1	pyruvate dehydrogenase kinase, isoenzyme 1 Gene
ENSMUSG00000006575	1.11112	5.3132	11.8751	4.78185	2.25757	10.6876	3.41786	2.23503	1.16029	Rundc3a	RUN domain containing 3A Gene
ENSMUSG00000006920	4.38814	21.8639	16.7313	4.98252	2.31687	3.81286	1.93087	0.765248	-0.386	Ezh1	enhancer of zeste homolog 1 (Drosophila) Gene
ENSMUSG00000006958	1.21832	5.74946	9.195	4.71918	2.23854	7.54729	2.91596	1.59928	0.677423	Chrd	chordin Gene
ENSMUSG00000007038	4.11832	12.2537	18.1459	2.97541	1.57309	4.40614	2.13952	1.48085	0.566426	Neu1	neuraminidase 1 Gene
ENSMUSG00000007480	1.65528	4.51137	9.72963	2.72545	1.44649	5.87795	2.55531	2.15669	1.10882	Mc5r	melanocortin 5 receptor Gene
ENSMUSG00000007594	1.47448	5.53189	7.52778	3.75175	1.90757	5.10537	2.35202	1.3608	0.444451	Hapln4	hyaluronan and proteoglycan link protein 4 Gene
ENSMUSG00000001020	147.518	1164.11	683.145	7.8913	2.98026	4.63091	2.2113	0.586838	-0.768967	S100a4	S100 calcium binding protein A4 Gene
ENSMUSG00000019841	12.7281	91.772	41.3329	7.21018	2.85004	3.24737	1.69927	0.450387	-1.15076	Rev3l	REV3-like, catalytic subunit of DNA polymerase zeta RAD54 like (S. cerevisiae) Gene
ENSMUSG00000025921	8.11311	57.3259	51.2595	7.06584	2.82086	6.31811	2.65949	0.894177	-0.161368	Rdh10	retinol dehydrogenase 10 (all-trans) Gene
ENSMUSG00000008540	1	1.29722	11.836	1.29722	0.375428	11.836	3.56511	9.1241	3.18968	Mgst1	microsomal glutathione S-transferase 1 Gene
ENSMUSG00000008734	4.67115	11.3154	51.9296	2.4224	1.27644	11.1171	3.47471	4.58929	2.19827	Gprc5b	G protein-coupled receptor, family C, group 5, member B Gene
ENSMUSG00000009418	2.17466	7.19412	11.5654	3.30816	1.72603	5.31823	2.41095	1.60761	0.68492	Nav1	neuron navigator 1 Gene
ENSMUSG00000009687	137.215	72.136	437.958	0.525713	-0.927652	3.19175	1.67435	6.07128	2.602	Fxyd5	FXYD domain-containing ion transport regulator 5 Gene
ENSMUSG00000030218	234.489	1522.71	3111	6.49372	2.69905	13.2671	3.72978	2.04307	1.03074	Mgp	matrix Gla protein Gene
ENSMUSG00000011148	1	6.24838	9.3248	6.24838	2.64348	9.3248	3.22107	1.49236	0.577591	Adssl1	adenylosuccinate synthetase like 1 Gene
ENSMUSG00000020695	24.1744	152.334	96.9218	6.30147	2.65569	4.00928	2.00334	0.636245	-0.652345	Mrc2	mannose receptor, C type 2 Gene
ENSMUSG00000040339	22.7329	141.272	99.7172	6.21441	2.63562	4.38647	2.13306	0.705855	-0.502557	Fam102b	family with sequence similarity 102, member B Gene
ENSMUSG00000038463	6.63193	41.1716	45.6792	6.20809	2.63415	6.88777	2.78404	1.10948	0.149886	Olfml2b	olfactomedin-like 2B Gene
ENSMUSG00000013846	1.14551	8.11194	11.6468	7.0815	2.82406	10.1673	3.34586	1.43575	0.521809	St3gal1	ST3 beta-galactoside alpha-2,3-sialyltransferase 1 Gene
ENSMUSG00000014361	1.12416	17.3399	12.8787	15.4247	3.94717	11.4563	3.51806	0.742721	-0.429109	Mertk	c-mer proto-oncogene tyrosine kinase Gene
ENSMUSG00000015127	5.38999	13.1124	19.6267	2.43273	1.28258	3.64132	1.86446	1.4968	0.581886	Unkl	unkempt-like (Drosophila) Gene
ENSMUSG00000022564	54.3561	324.498	396.714	5.96985	2.5777	7.29843	2.86759	1.22255	0.28989	Grina	glutamate receptor, ionotropic, N-methyl D-aspartate-associated protein 1 (glutamate binding) Gene
ENSMUSG00000015659	2.39715	8.37684	8.63979	3.49451	1.80509	3.6042	1.84968	1.03139	0.044591	Serac1	serine active site containing 1 Gene
ENSMUSG00000016534	124.915	242.834	375.832	1.94399	0.959024	3.00869	1.58914	1.54769	0.630113	Lamp2	lysosomal-associated membrane protein 2 Gene
ENSMUSG00000001768	15.1334	86.7288	91.5194	5.73094	2.51877	6.0475	2.59634	1.05524	0.0775656	Rin2	Ras and Rab interactor 2 Gene
ENSMUSG00000017400	3.57548	6.16513	13.2742	1.72428	0.785994	3.71256	1.89242	2.15311	1.10642	Stac2	SH3 and cysteine rich domain 2 Gene
ENSMUSG00000017446	1.44736	8.76759	5.28899	6.05765	2.59876	3.65424	1.86957	0.603243	-0.729188	C1qtnf1	C1q and tumor necrosis factor related protein 1 Gene
ENSMUSG00000040249	219.754	1213.58	842.656	5.52247	2.46531	3.83455	1.93906	0.694355	-0.526255	Lrp1	low density lipoprotein receptor-related protein 1 Gene
ENSMUSG00000015766	11.2196	62.6112	115.837	5.58053	2.4804	10.3245	3.368	1.8501	0.887603	Eps8	epidermal growth factor receptor pathway substrate 8 Gene
ENSMUSG00000018372	3.73651	11.7217	11.6463	3.13707	1.64942	3.1169	1.64011	0.99357	-0.0093058	Ccdc45	coiled-coil domain containing 45 Gene
ENSMUSG00000030717	82.4289	447.188	737.154	5.42513	2.43966	8.94291	3.16074	1.64842	0.721086	Nupr1	nuclear protein 1 Gene
ENSMUSG00000018800	1.25924	2.38531	5.67212	1.89425	0.921625	4.5044	2.17134	2.37794	1.24971	Abca5	ATP-binding cassette, sub-family A (ABC1), member 5 Gene
ENSMUSG00000018909	6.31322	21.8819	24.8963	3.46605	1.79329	3.94351	1.97948	1.13775	0.186187	Arrb1	arrestin, beta 1 Gene
ENSMUSG00000040128	12.1373	65.1314	66.9412	5.36622	2.42391	5.51533	2.46345	1.02779	0.0395412	Pnrc1	proline-rich nuclear receptor coactivator 1 Gene
ENSMUSG00000019139	6.14895	7.89644	22.9119	1.28419	0.360863	3.72614	1.89768	2.90154	1.53682	Isyna1	myo-inositol 1-phosphate synthase A1 Gene
ENSMUSG00000019320	1.83137	6.94932	11.4737	3.7946	1.92395	6.26511	2.64734	1.65106	0.723392	Noxo1	NADPH oxidase organizer 1 Gene
ENSMUSG00000019564	1.44139	3.59525	6.55154	2.49429	1.31863	4.54529	2.18437	1.82228	0.865744	Arid3a	AT rich interactive domain 3A (BRIGHT-like) Gene
ENSMUSG00000019796	2.76557	1.74966	18.8116	0.632658	-0.660503	6.80205	2.76597	10.7516	3.42647	Lrp11	low density lipoprotein receptor-related protein 11 Gene
ENSMUSG00000019842	11.3134	33.7669	44.7415	2.98469	1.57758	3.95475	1.98359	1.32501	0.406004	Traf3ip2	TRAF3 interacting protein 2 Gene
ENSMUSG00000040033	7.75192	41.2458	31.9667	5.32073	2.41162	4.12372	2.04395	0.775028	-0.367679	Stat2	signal transducer and activator of transcription 2 Gene
ENSMUSG00000019872	1.19364	1.26173	8.24979	1.05705	0.0800391	6.91147	2.78899	6.53847	2.70895	Smpdl3a	sphingomyelin phosphodiesterase, acid-like 3A Gene
ENSMUSG00000019960	5.13682	14.4463	23.9299	2.81231	1.49175	4.65851	2.21987	1.65647	0.728116	Dusp6	dual specificity phosphatase 6 Gene
ENSMUSG00000041936	8.85187	46.7215	41.6355	5.27815	2.40003	4.70359	2.23376	0.891142	-0.166272	Agrn	agrin Gene
ENSMUSG00000019990	1.18268	1.55518	6.33887	1.31496	0.395016	5.35973	2.42216	4.07598	2.02715	Pde7b	phosphodiesterase 7B Gene
ENSMUSG00000020021	1.94141	9.86219	8.89916	5.07991	2.3448	4.58386	2.19656	0.90235	-0.14824	Fgd6	FYVE, RhoGEF and PH domain containing 6 Gene
ENSMUSG00000020027	6.97353	35.7343	29.296	5.12427	2.35735	4.20103	2.07074	0.81983	-0.286604	Socs2	suppressor of cytokine signaling 2 Gene
ENSMUSG00000020034	5.25913	34.7822	34.2864	6.61368	2.72545	6.51941	2.70474	0.985747	-0.0207107	Tcp11l2	t-complex 11 (mouse) like 2 Gene
ENSMUSG00000020042	2.52469	7.13678	19.1773	2.82679	1.49917	7.59592	2.92523	2.68712	1.42606	Btbd11	BTB (POZ) domain containing 11 Gene
ENSMUSG00000020057	1.97274	1.96252	6.33622	0.994819	-0.00749349	3.21189	1.68342	3.22862	1.69092	Dram1	DNA-damage regulated autophagy modulator 1 Gene
ENSMUSG00000020101	1.75319	4.11122	5.28791	2.34499	1.22958	3.01616	1.59271	1.28621	0.363131	4632428N05Rik	RIKEN cDNA 4632428N05 gene Gene
ENSMUSG00000034758	8.13719	42.7694	31.2544	5.25604	2.39398	3.84093	1.94146	0.730765	-0.45252	Tle6	transducin-like enhancer of split 6, homolog of Drosophila E(spl) Gene
ENSMUSG00000020183	1.71191	1.3693	8.36841	0.799865	-0.322172	4.88834	2.28934	6.11145	2.61151	Cpm	carboxypeptidase M Gene
ENSMUSG00000022257	14.5278	75.4618	48.9314	5.1943	2.37693	3.36812	1.75194	0.648426	-0.624986	Laptm4b	lysosomal-associated protein transmembrane 4B Gene
ENSMUSG00000020251	5.49162	38.2673	24.2425	6.96831	2.80081	4.41444	2.14223	0.633503	-0.658577	Glt8d2	glycosyltransferase 8 domain containing 2 Gene
ENSMUSG00000020262	5.55815	21.1133	24.4511	3.79861	1.92547	4.39915	2.13722	1.1581	0.211754	Adarb1	adenosine deaminase, RNA-specific, B1 Gene
ENSMUSG00000020305	5.37443	8.47787	16.2996	1.57745	0.657591	3.03281	1.60065	1.92261	0.943063	Asb3	ankyrin repeat and SOCS box-containing 3 Gene
ENSMUSG00000022620	15.1158	74.3613	51.1418	4.91946	2.2985	3.38335	1.75845	0.687748	-0.540049	Arsa	arylsulfatase A Gene
ENSMUSG00000020309	4.18565	4.36244	17.5768	1.04224	0.0596853	4.19931	2.07015	4.02912	2.01047	Chac2	ChaC, cation transport regulator homolog 2 (E. coli) Gene
ENSMUSG00000026223	23.2718	112.139	152.264	4.81869	2.26864	6.54287	2.70992	1.35781	0.441283	Itm2c	integral membrane protein 2C Gene
ENSMUSG00000020387	2.92973	7.66438	11.5923	2.61607	1.3874	3.95676	1.98432	1.51249	0.596922	Phf15	PHD finger protein 15 Gene
ENSMUSG00000040997	13.2392	61.8646	48.9638	4.67285	2.2243	3.69841	1.8869	0.791466	-0.3374	Abhd4	abhydrolase domain containing 4 Gene
ENSMUSG00000020601	2.41147	8.44153	26.9147	3.50058	1.80759	11.1612	3.48042	3.18837	1.67282	Trib2	tribbles homolog 2 (Drosophila) Gene
ENSMUSG00000020614	1.13171	11.4182	14.1987	10.0893	3.33475	12.5462	3.64918	1.24352	0.314426	Fam20a	family with sequence similarity 20, member A Gene
ENSMUSG00000020682	1.55845	5.15795	7.14848	3.30967	1.72669	4.58691	2.19752	1.38591	0.470836	Mmp28	matrix metallopeptidase 28 (epilysin) Gene
ENSMUSG00000069171	24.1652	111.928	95.4163	4.63181	2.21157	3.9485	1.9813	0.852475	-0.230271	Nr2f1	nuclear receptor subfamily 2, group F, member 1 Gene
ENSMUSG00000020715	2.89678	5.13584	11.2626	1.77295	0.826152	3.88797	1.95902	2.19294	1.13287	Ern1	endoplasmic reticulum (ER) to nucleus signalling 1 Gene
ENSMUSG00000020788	1	1.67593	11.3555	1.67593	0.744964	11.3555	3.50532	6.77562	2.76035	Atp2a3	ATPase, Ca++ transporting, ubiquitous Gene
ENSMUSG00000020827	8.61186	27.5512	34.7899	3.19922	1.67772	4.03976	2.01427	1.26273	0.336551	Mink1	misshapen-like kinase 1 (zebrafish) Gene
ENSMUSG00000020829	2.88137	5.45776	9.23746	1.89415	0.921554	3.20592	1.68074	1.69254	0.759186	Slc46a1	solute carrier family 46, member 1 Gene
ENSMUSG00000058318	11.5815	48.9247	54.2514	4.22439	2.07874	4.68432	2.22784	1.10888	0.149097	Phf21a	PHD finger protein 21A Gene
ENSMUSG00000020902	2.9728	35.8757	16.9752	12.068	3.59311	5.71017	2.51353	0.473167	-1.07958	Ntn1	netrin 1 Gene
ENSMUSG00000021281	91.8349	171.2	373.872	1.86421	0.898563	4.07112	2.02543	2.18384	1.12686	Tnfaip2	tumor necrosis factor, alpha-induced protein 2 Gene
ENSMUSG00000021338	5.8312	17.8114	19.6138	3.0545	1.61094	3.3636	1.75001	1.1012	0.139072	Lrrc16a	leucine rich repeat containing 16A Gene
ENSMUSG00000021388	2.17112	5.21112	21.9119	2.4002	1.26315	10.0924	3.3352	4.20483	2.07205	Aspn	asporin Gene
ENSMUSG00000023055	19.2592	85.3432	61.6668	4.43131	2.14773	3.20195	1.67895	0.722574	-0.468783	Calcoco1	calcium binding and coiled coil domain 1 Gene
ENSMUSG00000021477	237.113	471.924	2255.18	1.99029	0.992981	9.51101	3.2496	4.7787	2.25662	Ctsl	cathepsin L Gene
ENSMUSG00000021624	1.5645	1.16342	6.41611	0.743636	-0.427331	4.10107	2.036	5.51488	2.46333	Cd180	CD180 antigen Gene
ENSMUSG00000025579	15.6778	66.6114	66.5783	4.24876	2.08704	4.24665	2.08632	0.999504	-0.000715988	Gaa	glucosidase, alpha, acid Gene
ENSMUSG00000021687	11.1445	19.4126	47.7777	1.7419	0.800665	4.28711	2.10001	2.46117	1.29934	Scamp1	secretory carrier membrane protein 1 Gene
ENSMUSG00000021725	5.11137	11.6194	21.7123	2.27325	1.18475	4.24783	2.08673	1.86862	0.901974	Parp8	poly (ADP-ribose) polymerase family, member 8 Gene
ENSMUSG00000021745	21.4448	19.159	76.9989	0.893406	-0.162613	3.59055	1.84421	4.01895	2.00682	Ptprg	protein tyrosine phosphatase, receptor type, G Gene
ENSMUSG00000021792	1.56312	3.67864	31.392	2.3534	1.23475	20.0829	4.3279	8.53357	3.09315	5730469M10Rik	RIKEN cDNA 5730469M10 gene Gene
ENSMUSG00000021895	1.828	3.42733	12.2481	1.87491	0.906823	6.70029	2.74422	3.57366	1.8374	Arhgef3	Rho guanine nucleotide exchange factor (GEF) 3 Gene
ENSMUSG00000039007	22.8715	97.1187	94.8225	4.24627	2.0862	4.14588	2.05168	0.976357	-0.0345197	Pgcp	plasma glutamate carboxypeptidase Gene
ENSMUSG00000021994	31.6975	15.3436	112.287	0.484061	-1.04674	3.54245	1.82475	7.31819	2.87149	Wnt5a	wingless-related MMTV integration site 5A Gene
ENSMUSG00000022018	1.8764	3.51118	13.3482	1.87123	0.90399	7.11373	2.83061	3.80162	1.92662	1190002H23Rik	RIKEN cDNA 1190002H23 gene Gene
ENSMUSG00000029304	58.2985	246.675	8691.11	4.23123	2.08108	149.079	7.21994	35.2331	5.13886	Spp1	secreted phosphoprotein 1 Gene
ENSMUSG00000002625	9.79421	41.2528	29.8884	4.21195	2.07449	3.05163	1.60958	0.724518	-0.464907	Akap8l	A kinase (PRKA) anchor protein 8-like Gene
ENSMUSG00000022157	1.79451	1.25141	13.8411	0.697354	-0.520037	7.71301	2.94729	11.0604	3.46733	Mcpt8	mast cell protease 8 Gene
ENSMUSG00000022231	4.78782	26.471	54.3852	5.52882	2.46697	11.3591	3.50577	2.05452	1.0388	Sema5a	sema domain, seven thrombospondin repeats (type 1 and type 1-like), transmembrane domain (TM) and short cytoplasmic domain, (semaphorin) 5A Gene
ENSMUSG00000022253	8.926	8.1196	42.2242	0.909657	-0.136605	4.73048	2.24199	5.20028	2.37859	1110020G09Rik	RIKEN cDNA 1110020G09 gene Gene
ENSMUSG00000031841	16.8745	69.8286	123.269	4.1381	2.04897	7.30505	2.86889	1.76531	0.819925	Cdh13	cadherin 13 Gene
ENSMUSG00000031538	13.3868	54.1995	114.725	4.04873	2.01747	8.57002	3.0993	2.11672	1.08183	Plat	plasminogen activator, tissue Gene
ENSMUSG00000022353	4.98517	13.4882	15.7774	2.70567	1.43598	3.16487	1.66214	1.16972	0.226161	Mtss1	metastasis suppressor 1 Gene
ENSMUSG00000022358	1.56122	12.5132	14.4356	8.01504	3.00271	9.24639	3.20889	1.15363	0.20618	Fbxo32	F-box protein 32 Gene
ENSMUSG00000022421	8.93423	27.1529	39.8126	3.03919	1.60369	4.45619	2.15581	1.46624	0.552123	Nptxr	neuronal pentraxin receptor Gene
ENSMUSG00000022469	1.48953	27.9121	12.7549	18.7389	4.22796	8.56305	3.09812	0.456967	-1.12984	Rapgef3	Rap guanine nucleotide exchange factor (GEF) 3 Gene
ENSMUSG00000022508	4.79462	6.71324	15.4124	1.40016	0.485594	3.21453	1.68461	2.29583	1.19902	Bcl6	B-cell leukemia/lymphoma 6 Gene
ENSMUSG00000082286	12.753	51.6197	52.6381	4.04766	2.01709	4.12752	2.04527	1.01973	0.0281871	Pisd-ps1	phosphatidylserine decarboxylase, pseudogene 1 Pseudogene
ENSMUSG00000022575	3.55646	11.1962	17.269	3.14811	1.65449	4.85565	2.27966	1.5424	0.625177	Gsdmd	gasdermin D Gene
ENSMUSG00000022584	2.38196	21.4811	37.8539	9.01825	3.17285	15.8919	3.99022	1.7622	0.817376	Ly6c2	lymphocyte antigen 6 complex, locus C2 Gene
ENSMUSG00000022602	4.12111	3.47847	21.1934	0.844062	-0.24458	5.14265	2.36251	6.09274	2.60709	Arc	activity regulated cytoskeletal-associated protein Gene
ENSMUSG00000037071	29.1686	113.896	87.9241	3.90474	1.96523	3.01434	1.59184	0.77197	-0.373384	Scd1	stearoyl-Coenzyme A desaturase 1 Gene
ENSMUSG00000022636	3.59261	16.5282	241.434	4.60062	2.20183	67.203	6.07045	14.6074	3.86863	Alcam	activated leukocyte cell adhesion molecule Gene
ENSMUSG00000022637	2.61692	6.15813	11.2981	2.3532	1.23462	4.31734	2.11014	1.83467	0.875521	Cblb	Casitas B-lineage lymphoma b Gene
ENSMUSG00000022707	3.41428	7.27456	15.5525	2.13062	1.09128	4.55511	2.18749	2.13792	1.09621	Gbe1	glucan (1,4-alpha-), branching enzyme 1 Gene
ENSMUSG00000022754	21.5859	29.1913	93.1438	1.35233	0.435452	4.31503	2.10937	3.1908	1.67392	Tmem45a	transmembrane protein 45a Gene
ENSMUSG00000022773	1.45431	7.59434	5.24772	5.22194	2.38459	3.60838	1.85135	0.691003	-0.533235	Ypel1	yippee-like 1 (Drosophila) Gene
ENSMUSG00000022843	6.19825	9.59554	21.3137	1.54811	0.630505	3.43867	1.78185	2.22121	1.15134	Clcn2	chloride channel 2 Gene
ENSMUSG00000022885	1.17119	1.14188	5.64533	0.974978	-0.0365585	4.82018	2.26909	4.94388	2.30564	St6gal1	beta galactoside alpha 2,6 sialyltransferase 1 Gene
ENSMUSG00000024308	21.6297	84.3988	88.1669	3.90199	1.96421	4.0762	2.02722	1.04465	0.0630146	Tapbp	TAP binding protein Gene
ENSMUSG00000023034	7.91714	18.3717	41.1474	2.3205	1.21444	5.19725	2.37775	2.23971	1.16331	Nr4a1	nuclear receptor subfamily 4, group A, member 1 Gene
ENSMUSG00000031778	16.6918	63.5712	154.483	3.80852	1.92923	9.255	3.21023	2.43008	1.281	Cx3cl1	chemokine (C-X3-C motif) ligand 1 Gene
ENSMUSG00000023067	2.46211	35.9342	24.8248	14.5948	3.86739	10.0827	3.33381	0.690841	-0.533575	Cdkn1a	cyclin-dependent kinase inhibitor 1A (P21) Gene
ENSMUSG00000023232	1	1.11265	11.1322	1.11265	0.153997	11.1322	3.47666	10.0051	3.32266	Serinc2	serine incorporator 2 Gene
ENSMUSG00000029070	99.1416	368.318	311.926	3.71507	1.89339	3.14627	1.65364	0.846893	-0.239748	Mxra8	matrix-remodelling associated 8 Gene
ENSMUSG00000023805	8.88773	21.179	28.9194	2.38295	1.25275	3.25386	1.70215	1.36548	0.449403	Synj2	synaptojanin 2 Gene
ENSMUSG00000023868	1.79871	5.15761	8.12354	2.86739	1.51974	4.5163	2.17514	1.57506	0.655405	Pde10a	phosphodiesterase 10A Gene
ENSMUSG00000023886	8.46194	1.37673	35.3444	0.162696	-2.61975	4.17686	2.06242	25.6728	4.68217	Smoc2	SPARC related modular calcium binding 2 Gene
ENSMUSG00000023913	1.26614	5.61373	11.7414	4.43375	2.14853	9.2734	3.2131	2.09155	1.06457	Pla2g7	phospholipase A2, group VII (platelet-activating factor acetylhydrolase, plasma) Gene
ENSMUSG00000034563	12.9212	46.6472	57.9453	3.61014	1.85205	4.48453	2.16496	1.2422	0.312903	Ccpg1	cell cycle progression 1 Gene
ENSMUSG00000059248	27.8536	99.1546	119.978	3.55985	1.83182	4.30743	2.10683	1.21	0.275013	Sept9	septin 9 Gene
ENSMUSG00000024052	11.814	13.1662	56.1918	1.11446	0.156342	4.75639	2.24987	4.2679	2.09353	Lpin2	lipin 2 Gene
ENSMUSG00000024084	1.54331	2.24765	12.5482	1.45638	0.542386	8.13072	3.02338	5.58283	2.481	Qpct	glutaminyl-peptide cyclotransferase (glutaminyl cyclase) Gene
ENSMUSG00000024130	4.35843	21.1634	17.5879	4.85573	2.27969	4.03538	2.0127	0.831055	-0.266985	Abca3	ATP-binding cassette, sub-family A (ABC1), member 3 Gene
ENSMUSG00000024158	12.4138	21.6465	86.1183	1.74374	0.802187	6.93731	2.79438	3.9784	1.99219	Hagh	hydroxyacyl glutathione hydrolase Gene
ENSMUSG00000024180	1.3379	3.23353	8.9418	2.41688	1.27315	6.68348	2.7406	2.76533	1.46745	Tmem8	transmembrane protein 8 (five membrane-spanning domains) Gene
ENSMUSG00000022562	11.6463	41.4352	52.2159	3.55779	1.83098	4.48347	2.16462	1.26018	0.333634	Oplah	5-oxoprolinase (ATP-hydrolysing) Gene
ENSMUSG00000024193	3.71191	17.5284	18.3974	4.72221	2.23946	4.95632	2.30927	1.04958	0.0698076	Phf1	PHD finger protein 1 Gene
ENSMUSG00000024339	1.35549	5.37489	7.47663	3.96527	1.98742	5.5158	2.46357	1.39103	0.476151	Tap2	transporter 2, ATP-binding cassette, sub-family B (MDR/TAP) Gene
ENSMUSG00000024349	4.91519	18.1959	34.4518	3.70197	1.88829	7.00924	2.80926	1.89338	0.920966	Tmem173	transmembrane protein 173 Gene
ENSMUSG00000024427	2.11454	7.62412	13.6637	3.60558	1.85023	6.46177	2.69193	1.79216	0.8417	Spry4	sprouty homolog 4 (Drosophila) Gene
ENSMUSG00000024486	51.4462	66.7427	196.743	1.29733	0.375546	3.82425	1.93518	2.94778	1.55963	Hbegf	heparin-binding EGF-like growth factor Gene
ENSMUSG00000024544	6.99366	12.7579	21.9278	1.82421	0.867271	3.13538	1.64864	1.71876	0.78137	D18Ertd653e	DNA segment, Chr 18, ERATO Doi 653, expressed Gene
ENSMUSG00000022425	15.2814	51.6362	257.422	3.37902	1.7566	16.8454	4.07428	4.98529	2.31768	Enpp2	ectonucleotide pyrophosphatase/phosphodiesterase 2 Gene
ENSMUSG00000024799	4.81363	8.12721	19.1916	1.68837	0.755635	3.98693	1.99528	2.3614	1.23964	Tm7sf2	transmembrane 7 superfamily member 2 Gene
ENSMUSG00000024846	1.33614	5.15893	8.49381	3.86107	1.949	6.35697	2.66834	1.64643	0.719341	Cst6	cystatin E/M Gene
ENSMUSG00000024856	13.9138	33.6944	48.4955	2.42166	1.276	3.48543	1.80134	1.43928	0.525343	Cdk2ap2	CDK2-associated protein 2 Gene
ENSMUSG00000024892	3.93197	6.76121	14.114	1.71955	0.782027	3.58954	1.8438	2.0875	1.06177	Pcx	pyruvate carboxylase Gene
ENSMUSG00000024913	3.33617	2.67787	11.5841	0.802678	-0.317107	3.47229	1.79589	4.32588	2.11299	Lrp5	low density lipoprotein receptor-related protein 5 Gene
ENSMUSG00000024968	1.77523	18.1198	6.68994	10.207	3.35149	3.76848	1.91398	0.369205	-1.43751	Rcor2	REST corepressor 2 Gene
ENSMUSG00000025025	2.3693	8.82288	9.75315	3.72383	1.89679	4.11647	2.04141	1.10544	0.144619	Mxi1	Max interacting protein 1 Gene
ENSMUSG00000025089	1.17544	9.6685	19.5145	8.22541	3.04009	16.6018	4.05327	2.01836	1.01318	Gfra1	glial cell line derived neurotrophic factor family receptor alpha 1 Gene
ENSMUSG00000041375	18.9615	62.3428	62.5815	3.28786	1.71715	3.30045	1.72266	1.00383	0.00551329	Ccdc9	coiled-coil domain containing 9 Gene
ENSMUSG00000003363	56.5429	185.498	265.636	3.28066	1.71399	4.69796	2.23204	1.43202	0.51805	Pld3	phospholipase D family, member 3 Gene
ENSMUSG00000025161	2.23756	4.12413	7.72889	1.84314	0.882163	3.45416	1.78834	1.87407	0.906172	Slc16a3	solute carrier family 16 (monocarboxylic acid transporters), member 3 Gene
ENSMUSG00000025171	7.81722	31.8249	43.1888	4.07112	2.02543	5.52483	2.46593	1.35708	0.440504	Ubtd1	ubiquitin domain containing 1 Gene
ENSMUSG00000038668	21.7135	71.1393	89.8262	3.27628	1.71206	4.13689	2.04855	1.26268	0.33649	Lpar1	lysophosphatidic acid receptor 1 Gene
ENSMUSG00000025219	3.54159	11.1743	16.5735	3.15516	1.65772	4.67966	2.2264	1.48318	0.568689	Fgf8	fibroblast growth factor 8 Gene
ENSMUSG00000025235	1.12835	4.64865	5.99611	4.11985	2.04259	5.31404	2.40981	1.28986	0.367218	Bbs4	Bardet-Biedl syndrome 4 (human) Gene
ENSMUSG00000017760	117.157	346.525	468.118	2.95779	1.56452	3.99566	1.99843	1.35089	0.433913	Ctsa	cathepsin A Gene
ENSMUSG00000025277	6.2854	15.8136	22.6164	2.51592	1.33109	3.59824	1.84729	1.43019	0.516205	Abhd6	abhydrolase domain containing 6 Gene
ENSMUSG00000025321	1.86676	6.93182	16.2922	3.71329	1.8927	8.72755	3.12558	2.35036	1.23288	Itgb8	integrin beta 8 Gene
ENSMUSG00000025348	4.63394	31.1953	27.1462	6.73193	2.75102	5.85814	2.55044	0.870203	-0.200576	Itga7	integrin alpha 7 Gene
ENSMUSG00000025353	7.11883	7.26142	21.7267	1.02003	0.0286106	3.052	1.60976	2.99208	1.58115	Ormdl2	ORM1-like 2 (S. cerevisiae) Gene
ENSMUSG00000025355	7.9764	18.7843	39.9417	2.35498	1.23572	5.00748	2.32409	2.12633	1.08837	Mmp19	matrix metallopeptidase 19 Gene
ENSMUSG00000025357	1.8818	6.96517	7.76612	3.70133	1.88805	4.12696	2.04508	1.11499	0.157035	Dgka	diacylglycerol kinase, alpha Gene
ENSMUSG00000025586	1.51159	5.71331	6.89324	3.77967	1.91826	4.56026	2.18912	1.20652	0.270855	Cpeb1	cytoplasmic polyadenylation element binding protein 1 Gene
ENSMUSG00000025647	84.2458	166.721	274.961	1.97899	0.984764	3.2638	1.70655	1.64922	0.721787	Shisa5	shisa homolog 5 (Xenopus laevis) Gene
ENSMUSG00000025648	2.78444	7.47464	9.78285	2.68444	1.42462	3.5134	1.81287	1.30881	0.388251	Pfkfb4	6-phosphofructo-2-kinase/fructose-2,6-biphosphatase 4 Gene
ENSMUSG00000025650	1.84391	3.75284	16.537	2.03526	1.02521	8.96843	3.16486	4.40653	2.13964	Col7a1	collagen, type VII, alpha 1 Gene
ENSMUSG00000025666	5.89194	5.4221	27.6597	0.920258	-0.11989	4.6945	2.23097	5.10129	2.35086	Tmem47	transmembrane protein 47 Gene
ENSMUSG00000025738	1.76188	6.92521	7.94291	3.93059	1.97475	4.50822	2.17256	1.14696	0.19781	Fbxl16	F-box and leucine-rich repeat protein 16 Gene
ENSMUSG00000025757	28.1155	23.6551	316.156	0.841356	-0.249211	11.2449	3.4912	13.3652	3.74041	Hspa4l	heat shock protein 4 like Gene
ENSMUSG00000025779	2.31617	4.25176	12.1115	1.83568	0.876316	5.22912	2.38657	2.8486	1.51025	Ly96	lymphocyte antigen 96 Gene
ENSMUSG00000025867	5.14845	15.9392	15.7547	3.09592	1.63037	3.06009	1.61357	0.988425	-0.0167969	Cplx2	complexin 2 Gene
ENSMUSG00000037003	21.4936	68.7141	73.4643	3.19695	1.6767	3.41796	1.77313	1.06913	0.0964371	Tenc1	tensin like C1 domain-containing phosphatase Gene
ENSMUSG00000032232	41.9475	133.951	165.477	3.19331	1.67505	3.94486	1.97998	1.23535	0.304924	Cgnl1	cingulin-like 1 Gene
ENSMUSG00000025978	1.81953	4.99176	6.51574	2.74343	1.45598	3.581	1.84036	1.3053	0.38438	Rftn2	raftlin family member 2 Gene
ENSMUSG00000026051	1.16962	3.16685	14.5752	2.7076	1.43701	12.4616	3.63941	4.60244	2.2024	1500015O10Rik	RIKEN cDNA 1500015O10 gene Gene
ENSMUSG00000026121	3.11871	9.97255	13.8282	3.19765	1.67701	4.43394	2.14859	1.38663	0.471578	Sema4c	sema domain, immunoglobulin domain (Ig), transmembrane domain (TM) and short cytoplasmic domain, (semaphorin) 4C Gene
ENSMUSG00000026185	1	1	16.4572	1	0	16.4572	4.04065	16.4572	4.04065	Igfbp5	insulin-like growth factor binding protein 5 Gene
ENSMUSG00000026200	2.91183	12.1351	11.435	4.16752	2.05919	3.92708	1.97346	0.942306	-0.0857332	Glb1l	galactosidase, beta 1-like Gene
ENSMUSG00000026249	1.13541	1.27463	65.852	1.12262	0.166864	57.9982	5.85794	51.6634	5.69107	Serpine2	serine (or cysteine) peptidase inhibitor, clade E, member 2 Gene
ENSMUSG00000036103	37.7598	119.314	137.997	3.15982	1.65984	3.6546	1.86971	1.15659	0.209874	Colec12	collectin sub-family member 12 Gene
ENSMUSG00000034708	121.486	383.212	469.555	3.15438	1.65736	3.86511	1.95051	1.22532	0.293153	Grn	granulin Gene
ENSMUSG00000026360	1	5.76895	11.3253	5.76895	2.52831	11.3253	3.50148	1.96315	0.973169	Rgs2	regulator of G-protein signaling 2 Gene
ENSMUSG00000026409	3.65216	7.84331	11.138	2.14758	1.10271	3.04969	1.60866	1.42006	0.505949	Pfkfb2	6-phosphofructo-2-kinase/fructose-2,6-biphosphatase 2 Gene
ENSMUSG00000026430	3.96491	5.74166	11.984	1.44812	0.534178	3.0225	1.59574	2.08719	1.06156	Rassf5	Ras association (RalGDS/AF-6) domain family member 5 Gene
ENSMUSG00000026435	1.25533	1	6.11453	0.796606	-0.328061	4.87087	2.28418	6.11453	2.61224	Slc45a3	solute carrier family 45, member 3 Gene
ENSMUSG00000026574	1	1.65316	37.3813	1.65316	0.725228	37.3813	5.22425	22.612	4.49902	Dpt	dermatopontin Gene
ENSMUSG00000026576	46.8286	6.53292	195.534	0.139507	-2.84159	4.17553	2.06196	29.9306	4.90355	Atp1b1	ATPase, Na+/K+ transporting, beta 1 polypeptide Gene
ENSMUSG00000022108	146.149	457.689	538.48	3.13166	1.64693	3.68446	1.88145	1.17652	0.234525	Itm2b	integral membrane protein 2B Gene
ENSMUSG00000026675	8.65386	9.12683	27.9659	1.05465	0.0767701	3.23162	1.69226	3.06415	1.61549	Hsd17b7	hydroxysteroid (17-beta) dehydrogenase 7 Gene
ENSMUSG00000026676	1.17111	1.51525	6.46433	1.29386	0.371681	5.51982	2.46462	4.26617	2.09294	Ccdc3	coiled-coil domain containing 3 Gene
ENSMUSG00000026688	6.54779	15.7866	21.2758	2.41098	1.26962	3.24932	1.70014	1.34772	0.430516	Mgst3	microsomal glutathione S-transferase 3 Gene
ENSMUSG00000026721	5.5593	11.1127	26.5596	1.99893	0.999228	4.7775	2.25626	2.39003	1.25703	Rabgap1l	RAB GTPase activating protein 1-like Gene
ENSMUSG00000026729	1.9572	2.12364	7.19198	1.08504	0.117748	3.67464	1.8776	3.38664	1.75985	4930562F07Rik	RIKEN cDNA 4930562F07 gene Gene
ENSMUSG00000029287	16.1215	51.1358	59.6749	3.17189	1.66534	3.70156	1.88813	1.16699	0.222791	Tgfbr3	transforming growth factor, beta receptor III Gene
ENSMUSG00000026826	1.91886	3.64681	15.376	1.90051	0.926387	8.0131	3.00236	4.21629	2.07597	Nr4a2	nuclear receptor subfamily 4, group A, member 2 Gene
ENSMUSG00000026833	1.17824	1.38757	85.2176	1.17766	0.235919	72.3259	6.17644	61.4151	5.94052	Olfm1	olfactomedin 1 Gene
ENSMUSG00000026839	1.99556	4.19789	6.21155	2.10362	1.07287	3.11269	1.63816	1.47968	0.565288	Upp2	uridine phosphorylase 2 Gene
ENSMUSG00000026922	23.5825	31.7218	71.8815	1.34514	0.42776	3.04809	1.6079	2.26599	1.18014	Agpat2	1-acylglycerol-3-phosphate O-acyltransferase 2 (lysophosphatidic acid acyltransferase, beta) Gene
ENSMUSG00000025283	96.2687	296.986	517.378	3.08497	1.62526	5.37431	2.42608	1.74209	0.80082	Sat1	spermidine/spermine N1-acetyl transferase 1 Gene
ENSMUSG00000032855	13.7939	41.3733	54.9519	2.9994	1.58467	3.98379	1.99414	1.3282	0.409469	Pkd1	polycystic kidney disease 1 homolog Gene
ENSMUSG00000027078	1.5232	21.1414	13.7753	13.8796	3.79489	9.04368	3.17691	0.651581	-0.617983	Ube2l6	ubiquitin-conjugating enzyme E2L 6 Gene
ENSMUSG00000027171	1.18317	1.39984	7.53127	1.18313	0.242609	6.36534	2.67024	5.38008	2.42763	Prrg4	proline rich Gla (G-carboxyglutamic acid) 4 (transmembrane) Gene
ENSMUSG00000026880	35.9574	117.564	358.193	3.26953	1.70908	9.96159	3.31638	3.04679	1.60729	Stom	stomatin Gene
ENSMUSG00000064337	246.882	736.969	851.928	2.9851	1.57778	3.45074	1.78691	1.15599	0.209127	mt-Rnr1	mitochondrially encoded 12S rRNA Gene
ENSMUSG00000027221	3.63653	12.8591	27.6675	3.53609	1.82216	7.6082	2.92756	2.15159	1.1054	Chst1	carbohydrate (keratan sulfate Gal-6) sulfotransferase 1 Gene
ENSMUSG00000027333	13.1773	36.8225	56.1174	2.7944	1.48254	4.25866	2.0904	1.524	0.607863	Smox	spermine oxidase Gene
ENSMUSG00000027340	23.7697	24.5254	99.452	1.03179	0.045153	4.18398	2.06488	4.05506	2.01972	Slc23a2	solute carrier family 23 (nucleobase transporters), member 2 Gene
ENSMUSG00000027381	3.14149	17.8395	11.9517	5.67867	2.50555	3.80447	1.92769	0.669957	-0.577859	Bcl2l11	BCL2-like 11 (apoptosis facilitator) Gene
ENSMUSG00000027514	1.16677	6.88735	5.41495	5.90294	2.56143	4.64099	2.21443	0.786217	-0.347001	Zbp1	Z-DNA binding protein 1 Gene
ENSMUSG00000027605	3.3152	9.21549	11.7158	2.77977	1.47496	3.53396	1.82129	1.27132	0.346323	Acss2	acyl-CoA synthetase short-chain family member 2 Gene
ENSMUSG00000027611	7.53769	15.5822	29.4688	2.06724	1.0477	3.90952	1.96699	1.89118	0.919287	Procr	protein C receptor, endothelial Gene
ENSMUSG00000027615	5.15257	7.14218	21.3141	1.38614	0.471075	4.13661	2.04845	2.98426	1.57737	Hps3	Hermansky-Pudlak syndrome 3 homolog (human) Gene
ENSMUSG00000027660	15.3533	14.1111	51.6696	0.91909	-0.121721	3.36537	1.75076	3.66163	1.87249	Skil	SKI-like Gene
ENSMUSG00000027799	5.12197	11.9519	17.489	2.33345	1.22247	3.41451	1.77168	1.46329	0.549212	Nbea	neurobeachin Gene
ENSMUSG00000082838	18.2118	54.1275	75.9914	2.97211	1.57149	4.17265	2.06096	1.40393	0.489476	Gm14519	predicted gene 14519 Pseudogene
ENSMUSG00000027834	1.14543	1.62393	13.9114	1.41774	0.503595	12.1451	3.6023	8.56652	3.09871	Serpini1	serine (or cysteine) peptidase inhibitor, clade I, member 1 Gene
ENSMUSG00000027864	21.9858	33.8717	111.567	1.54062	0.62351	5.07452	2.34327	3.29382	1.71976	Ptgfrn	prostaglandin F2 receptor negative regulator Gene
ENSMUSG00000027931	1.15943	7.81188	18.3819	6.7377	2.75226	15.8543	3.9868	2.35308	1.23455	Npr1	natriuretic peptide receptor 1 Gene
ENSMUSG00000027947	1.32219	8.45978	6.88648	6.39831	2.67769	5.20839	2.38084	0.814026	-0.296853	Il6ra	interleukin 6 receptor, alpha Gene
ENSMUSG00000027983	1.6482	4.95641	6.64315	3.00717	1.58841	4.03055	2.01098	1.34031	0.422571	Cyp2u1	cytochrome P450, family 2, subfamily u, polypeptide 1 Gene
ENSMUSG00000028037	1.78189	13.2522	16.1159	7.43714	2.89475	9.0443	3.17701	1.2161	0.28226	Ifi44	interferon-induced protein 44 Gene
ENSMUSG00000028047	39.6591	71.1151	163.144	1.79316	0.842505	4.11366	2.04042	2.29408	1.19792	Thbs3	thrombospondin 3 Gene
ENSMUSG00000028214	4.23854	6.75995	26.4337	1.59488	0.673446	6.23651	2.64074	3.91034	1.96729	Gem	GTP binding protein (gene overexpressed in skeletal muscle) Gene
ENSMUSG00000028420	2.44685	2.25885	12.1483	0.923168	-0.115334	4.96488	2.31176	5.37809	2.42709	Tmem38b	transmembrane protein 38B Gene
ENSMUSG00000028463	1.5837	16.4917	7.37713	10.4134	3.38037	4.65816	2.21976	0.447325	-1.1606	Car9	carbonic anhydrase 9 Gene
ENSMUSG00000028599	4.24528	12.6955	13.344	2.9905	1.58039	3.14326	1.65226	1.05108	0.071874	Tnfrsf1b	tumor necrosis factor receptor superfamily, member 1b Gene
ENSMUSG00000028744	2.28491	5.21164	7.83565	2.2809	1.1896	3.4293	1.77792	1.50349	0.588314	Pqlc2	PQ loop repeat containing 2 Gene
ENSMUSG00000072684	15.6837	45.1232	52.3834	2.87707	1.5246	3.33999	1.73984	1.1609	0.215241	Gm10397	predicted gene 10397 Gene
ENSMUSG00000028919	3.5532	18.5587	11.8871	5.2231	2.38491	3.34548	1.74221	0.640516	-0.642693	Arhgef19	Rho guanine nucleotide exchange factor (GEF) 19 Gene
ENSMUSG00000028161	35.6116	111.677	113.741	3.13598	1.64892	3.19393	1.67533	1.01848	0.0264151	Ppp3ca	protein phosphatase 3, catalytic subunit, alpha isoform Gene
ENSMUSG00000029001	4.51644	11.828	17.2311	2.61888	1.38895	3.8152	1.93176	1.45681	0.542809	Fbxo44	F-box protein 44 Gene
ENSMUSG00000029004	17.9992	34.3499	111.848	1.90841	0.932371	6.21405	2.63553	3.25614	1.70316	Mll5	myeloid/lymphoid or mixed-lineage leukemia 5 Gene
ENSMUSG00000029007	2.71179	12.8136	9.31868	4.72513	2.24035	3.43635	1.78088	0.72725	-0.459477	Agtrap	angiotensin II, type I receptor-associated protein Gene
ENSMUSG00000029076	111.818	179.429	398.182	1.60466	0.682264	3.56099	1.83228	2.21916	1.15001	Sdf4	stromal cell derived factor 4 Gene
ENSMUSG00000082301	14.6153	41.3513	64.956	2.82932	1.50045	4.44438	2.15198	1.57083	0.651529	Gm14032	predicted gene 14032 Pseudogene
ENSMUSG00000029231	5.84393	26.4715	17.749	4.52973	2.17943	3.03716	1.60272	0.670494	-0.576704	Pdgfra	platelet derived growth factor receptor, alpha polypeptide Gene
ENSMUSG00000029378	3.96162	2.31752	24.171	0.584991	-0.773514	6.10128	2.60911	10.4297	3.38263	Areg	amphiregulin Gene
ENSMUSG00000029386	6.55613	12.126	21.4637	1.84957	0.887187	3.27384	1.71098	1.77006	0.823795	Tctn2	tectonic family member 2 Gene
ENSMUSG00000029561	1.1592	28.3557	8.57171	24.4614	4.61244	7.39451	2.88646	0.302292	-1.72598	Oasl2	2'-5' oligoadenylate synthetase-like 2 Gene
ENSMUSG00000029600	2.34531	5.1652	7.31116	2.20235	1.13904	3.11735	1.64032	1.41547	0.501277	1110008J03Rik	RIKEN cDNA 1110008J03 gene Gene
ENSMUSG00000029659	2.58111	9.77213	15.1159	3.78602	1.92068	5.85636	2.55	1.54684	0.629323	6330406I15Rik	RIKEN cDNA 6330406I15 gene Gene
ENSMUSG00000029762	9.12866	17.7889	61.3436	1.94869	0.962503	6.71989	2.74844	3.44842	1.78593	Akr1b8	aldo-keto reductase family 1, member B8 Gene
ENSMUSG00000035168	23.5548	64.7813	75.2625	2.75024	1.45956	3.19521	1.67591	1.16179	0.216354	Tanc1	tetratricopeptide repeat, ankyrin repeat and coiled-coil containing 1 Gene
ENSMUSG00000029816	1.57437	14.1236	21.5384	8.97098	3.16527	13.6807	3.77407	1.52499	0.6088	Gpnmb	glycoprotein (transmembrane) nmb Gene
ENSMUSG00000029869	1.33736	6.3586	11.3442	4.75461	2.24933	8.4826	3.08451	1.78408	0.83518	Ephb6	Eph receptor B6 Gene
ENSMUSG00000030029	11.1416	36.2851	44.1974	3.25671	1.70341	3.96686	1.988	1.21806	0.284583	Lrig1	leucine-rich repeats and immunoglobulin-like domains 1 Gene
ENSMUSG00000030055	7.91839	18.2119	25.1769	2.29995	1.2016	3.17954	1.66882	1.38244	0.467216	Rab43	RAB43, member RAS oncogene family Gene
ENSMUSG00000030083	2.55727	12.1534	9.35858	4.75248	2.24868	3.6596	1.87169	0.77004	-0.376995	Abtb1	ankyrin repeat and BTB (POZ) domain containing 1 Gene
ENSMUSG00000030103	9.77337	21.7155	51.2511	2.2219	1.1518	5.24395	2.39065	2.36012	1.23886	Bhlhe40	basic helix-loop-helix family, member e40 Gene
ENSMUSG00000030107	1.1898	22.8526	13.862	19.2071	4.26357	11.6507	3.54234	0.606582	-0.721225	Usp18	ubiquitin specific peptidase 18 Gene
ENSMUSG00000030109	1	1	24.3742	1	0	24.3742	4.60728	24.3742	4.60728	Slc6a12	solute carrier family 6 (neurotransmitter transporter, betaine/GABA), member 12 Gene
ENSMUSG00000030168	12.8669	26.6942	47.1465	2.07464	1.05286	3.66417	1.87348	1.76617	0.820626	Adipor2	adiponectin receptor 2 Gene
ENSMUSG00000039195	18.3194	51.1185	71.1594	2.7904	1.48047	3.88437	1.95768	1.39205	0.477209	1110008P14Rik	RIKEN cDNA 1110008P14 gene Gene
ENSMUSG00000030287	4.21427	7.28925	27.9813	1.72966	0.790488	6.63967	2.73111	3.83871	1.94062	Itpr2	inositol 1,4,5-triphosphate receptor 2 Gene
ENSMUSG00000030337	1.38633	5.33148	6.43117	3.84576	1.94327	4.63899	2.21381	1.20626	0.270543	Vamp1	vesicle-associated membrane protein 1 Gene
ENSMUSG00000030342	116.837	218.495	511.262	1.87008	0.903099	4.37584	2.12956	2.33992	1.22646	Cd9	CD9 antigen Gene
ENSMUSG00000030530	44.1886	66.5161	164.411	1.50528	0.590029	3.72067	1.89556	2.47175	1.30553	Furin	furin (paired basic amino acid cleaving enzyme) Gene
ENSMUSG00000030539	4.18189	16.2695	31.2412	3.89047	1.95994	7.47059	2.90122	1.92023	0.941278	Sema4b	sema domain, immunoglobulin domain (Ig), transmembrane domain (TM) and short cytoplasmic domain, (semaphorin) 4B Gene
ENSMUSG00000030583	9.49493	16.3894	31.5776	1.72612	0.787534	3.32573	1.73367	1.92671	0.946138	Sipa1l3	signal-induced proliferation-associated 1 like 3 Gene
ENSMUSG00000030557	21.4746	58.3118	81.2834	2.71539	1.44116	3.78509	1.92033	1.39394	0.479172	Mef2a	myocyte enhancer factor 2A Gene
ENSMUSG00000026958	28.4766	77.2637	89.2673	2.71323	1.44001	3.13476	1.64836	1.15536	0.208342	Dpp7	dipeptidylpeptidase 7 Gene
ENSMUSG00000030720	7.6135	14.1567	26.2463	1.85942	0.894854	3.44734	1.78548	1.85398	0.890629	Cln3	ceroid lipofuscinosis, neuronal 3, juvenile (Batten, Spielmeyer-Vogt disease) Gene
ENSMUSG00000030729	2.71389	16.7319	22.1592	6.16526	2.62416	8.16509	3.02947	1.32437	0.405308	Pgm2l1	phosphoglucomutase 2-like 1 Gene
ENSMUSG00000036478	18.3211	49.6539	73.3698	2.71019	1.4384	4.00465	2.00168	1.47763	0.563282	Btg1	B-cell translocation gene 1, anti-proliferative Gene
ENSMUSG00000031007	38.6531	51.3278	129.159	1.32791	0.409154	3.34147	1.74048	2.51635	1.33133	Atp6ap2	ATPase, H+ transporting, lysosomal accessory protein 2 Gene
ENSMUSG00000031133	1.48888	1.22814	6.23212	0.824875	-0.277752	4.18577	2.06549	5.07443	2.34325	Arhgef6	Rac/Cdc42 guanine nucleotide exchange factor (GEF) 6 Gene
ENSMUSG00000031266	9.75659	14.5521	33.8168	1.49152	0.576779	3.46605	1.79329	2.32384	1.21651	Gla	galactosidase, alpha Gene
ENSMUSG00000031337	1.94511	3.41913	7.84192	1.75781	0.81378	4.0316	2.01135	2.29354	1.19757	Mtm1	X-linked myotubular myopathy gene 1 Gene
ENSMUSG00000031342	1.81232	6.59933	5.55166	3.64137	1.86448	3.06329	1.61508	0.841245	-0.249403	Gpm6b	glycoprotein m6b Gene
ENSMUSG00000031355	1.85973	5.84588	9.17813	3.1434	1.65232	4.93518	2.3031	1.57002	0.650779	Arhgap6	Rho GTPase activating protein 6 Gene
ENSMUSG00000031402	139.139	167.6	445.23	1.20455	0.268491	3.19989	1.67802	2.65651	1.40953	Mpp1	membrane protein, palmitoylated Gene
ENSMUSG00000031504	1.19251	2.63474	5.36182	2.20939	1.14365	4.49623	2.16872	2.03505	1.02507	Rab20	RAB20, member RAS oncogene family Gene
ENSMUSG00000031565	63.422	112.823	192.839	1.77892	0.831001	3.04056	1.60434	1.70922	0.773338	Fgfr1	fibroblast growth factor receptor 1 Gene
ENSMUSG00000031608	11.9663	9.78937	57.4864	0.818078	-0.289689	4.80402	2.26424	5.87233	2.55393	Galnt7	UDP-N-acetyl-alpha-D-galactosamine: polypeptide N-acetylgalactosaminyltransferase 7 Gene
ENSMUSG00000031647	11.1161	12.7416	51.5619	1.14622	0.196887	4.63848	2.21365	4.04675	2.01676	Mfap3l	microfibrillar-associated protein 3-like Gene
ENSMUSG00000031659	2.94325	7.11812	9.71298	2.41845	1.27409	3.30009	1.7225	1.36454	0.448419	Adcy7	adenylate cyclase 7 Gene
ENSMUSG00000031725	1	1	6.28967	1	0	6.28967	2.65299	6.28967	2.65299	Ces1f	carboxylesterase 1F Gene
ENSMUSG00000031755	1.96228	9.61578	12.1483	4.9003	2.29287	6.19087	2.63014	1.26337	0.337273	Bbs2	Bardet-Biedl syndrome 2 (human) Gene
ENSMUSG00000031808	3.35198	23.9176	24.2943	7.13535	2.83499	7.24774	2.85753	1.01575	0.0225452	Slc27a1	solute carrier family 27 (fatty acid transporter), member 1 Gene
ENSMUSG00000031824	1.16956	9.18852	12.7246	7.85642	2.97387	10.8799	3.44359	1.38484	0.469718	6430548M08Rik	RIKEN cDNA 6430548M08 gene Gene
ENSMUSG00000024661	1188.78	3158.61	3839.23	2.65702	1.40981	3.22956	1.69134	1.21548	0.281529	Fth1	ferritin heavy chain 1 Gene
ENSMUSG00000021939	151.482	412.171	688.295	2.72093	1.4441	4.54374	2.18388	1.66993	0.739783	Ctsb	cathepsin B Gene
ENSMUSG00000032000	1.685	4.1314	5.13283	2.45187	1.29388	3.04619	1.60701	1.24239	0.313122	Birc3	baculoviral IAP repeat-containing 3 Gene
ENSMUSG00000032009	4.69153	25.6296	17.1139	5.46295	2.44968	3.64784	1.86704	0.667742	-0.582638	Sesn3	sestrin 3 Gene
ENSMUSG00000032024	1.91789	2.38975	7.9749	1.24603	0.317336	4.15815	2.05594	3.33713	1.73861	9030425E11Rik	RIKEN cDNA 9030425E11 gene Gene
ENSMUSG00000032062	1.84435	2.14778	9.28288	1.16452	0.219734	5.03313	2.33146	4.32207	2.11172	2310030G06Rik	RIKEN cDNA 2310030G06 gene Gene
ENSMUSG00000032064	8.89135	12.3128	36.154	1.3848	0.46968	4.0662	2.02368	2.9363	1.554	Dixdc1	DIX domain containing 1 Gene
ENSMUSG00000032182	6.71626	21.5144	21.7493	3.20333	1.67957	3.23831	1.69524	1.01092	0.0156697	Yipf2	Yip1 domain family, member 2 Gene
ENSMUSG00000032192	7.75213	26.1212	24.2323	3.36955	1.75256	3.12589	1.64427	0.927687	-0.10829	Gnb5	guanine nucleotide binding protein (G protein), beta 5 Gene
ENSMUSG00000004655	87.8119	231.122	412.512	2.63201	1.39617	4.69767	2.23195	1.78482	0.83578	Aqp1	aquaporin 1 Gene
ENSMUSG00000030894	19.7645	51.5458	85.7886	2.60801	1.38295	4.34055	2.11788	1.66432	0.73493	Tpp1	tripeptidyl peptidase I Gene
ENSMUSG00000032261	2.19183	3.44338	14.4855	1.57101	0.651691	6.60888	2.7244	4.20677	2.07271	Sh3bgrl2	SH3 domain binding glutamic acid-rich protein like 2 Gene
ENSMUSG00000032340	22.754	26.4158	93.545	1.16093	0.215281	4.11115	2.03954	3.54125	1.82426	Neo1	neogenin Gene
ENSMUSG00000032348	1.36528	11.1384	7.65132	8.15833	3.02827	5.60421	2.48651	0.686931	-0.541762	Gsta4	glutathione S-transferase, alpha 4 Gene
ENSMUSG00000018474	21.5425	53.5331	76.871	2.485	1.31325	3.56834	1.83525	1.43595	0.522007	Chd3	chromodomain helicase DNA binding protein 3 Gene
ENSMUSG00000032363	1.34317	3.92775	12.8529	2.92424	1.54806	9.56902	3.25837	3.27231	1.71031	Adamts7	a disintegrin-like and metallopeptidase (reprolysin type) with thrombospondin type 1 motif, 7 Gene
ENSMUSG00000032374	16.9411	19.1859	61.1123	1.13251	0.179523	3.60734	1.85093	3.18526	1.67141	Plod2	procollagen lysine, 2-oxoglutarate 5-dioxygenase 2 Gene
ENSMUSG00000032411	9.9177	8.17322	44.2789	0.824104	-0.279101	4.46464	2.15854	5.41756	2.43764	Tfdp2	transcription factor Dp 2 Gene
ENSMUSG00000032420	4.32557	4.71113	13.8996	1.08914	0.123186	3.21335	1.68408	2.95036	1.56089	Nt5e	5' nucleotidase, ecto Gene
ENSMUSG00000032487	61.9132	21.121	234.251	0.341139	-1.55157	3.78354	1.91974	11.0909	3.47131	Ptgs2	prostaglandin-endoperoxide synthase 2 Gene
ENSMUSG00000032507	2.27826	4.9453	6.94741	2.17065	1.11813	3.04945	1.60855	1.40485	0.490418	Fbxl2	F-box and leucine-rich repeat protein 2 Gene
ENSMUSG00000032532	1	1	31.7793	1	0	31.7793	4.99001	31.7793	4.99001	Cck	cholecystokinin Gene
ENSMUSG00000032599	16.8732	33.4741	51.5675	1.98386	0.988312	3.05618	1.61173	1.54052	0.623417	Ip6k2	inositol hexaphosphate kinase 2 Gene
ENSMUSG00000032652	3.67459	14.5474	13.4884	3.95892	1.98511	3.67072	1.87606	0.927203	-0.109044	Crebl2	cAMP responsive element binding protein-like 2 Gene
ENSMUSG00000032724	2.21943	4.62277	7.44935	2.08286	1.05857	3.35643	1.74693	1.61145	0.688358	Abtb2	ankyrin repeat and BTB (POZ) domain containing 2 Gene
ENSMUSG00000032754	1.17152	15.4419	29.4221	13.1811	3.7204	25.1146	4.65045	1.90535	0.930057	Slc24a6	solute carrier family 24 (sodium/potassium/calcium exchanger), member 6 Gene
ENSMUSG00000027309	21.4918	53.1581	77.3444	2.47342	1.3065	3.59879	1.84751	1.45499	0.541006	4930402H24Rik	RIKEN cDNA 4930402H24 gene Gene
ENSMUSG00000023951	31.8611	79.6739	116.442	2.50066	1.32231	3.65467	1.86974	1.46148	0.54743	Vegfa	vascular endothelial growth factor A Gene
ENSMUSG00000033207	1.42755	2.11475	7.62614	1.48138	0.566943	5.34212	2.41741	3.60617	1.85047	Mamdc2	MAM domain containing 2 Gene
ENSMUSG00000033213	1	3.88257	5.51938	3.88257	1.95701	5.51938	2.4645	1.42158	0.507493	AA467197	expressed sequence AA467197 Gene
ENSMUSG00000033355	3.55189	15.1176	11.4711	4.25621	2.08957	3.22959	1.69135	0.758794	-0.39822	Rtp4	receptor transporter protein 4 Gene
ENSMUSG00000033487	34.4954	58.9513	122.142	1.70896	0.773118	3.54082	1.82408	2.07192	1.05097	Fndc3a	fibronectin type III domain containing 3A Gene
ENSMUSG00000033491	3.13554	11.9113	31.5718	3.79879	1.92554	10.069	3.33185	2.65058	1.40631	Prss35	protease, serine, 35 Gene
ENSMUSG00000033538	1.15669	11.7951	18.4296	10.1973	3.35012	15.9331	3.99395	1.56248	0.643836	Casp4	caspase 4, apoptosis-related cysteine peptidase Gene
ENSMUSG00000033705	2.12328	11.622	9.78358	5.4736	2.45249	4.60777	2.20407	0.841818	-0.24842	Stard9	START domain containing 9 Gene
ENSMUSG00000033880	1.55373	39.1151	51.1174	25.175	4.65392	32.8999	5.04001	1.30685	0.386088	Lgals3bp	lectin, galactoside-binding, soluble, 3 binding protein Gene
ENSMUSG00000034006	11.1858	19.3367	37.3123	1.72869	0.78968	3.3357	1.73799	1.92961	0.94831	Pqlc1	PQ loop repeat containing 1 Gene
ENSMUSG00000034059	1.98374	7.8142	11.3282	3.93912	1.97787	5.71052	2.51362	1.4497	0.53575	Ypel4	yippee-like 4 (Drosophila) Gene
ENSMUSG00000034161	16.3312	35.457	51.5481	2.17112	1.11844	3.15642	1.65829	1.45382	0.53985	Scx	scleraxis Gene
ENSMUSG00000034220	31.642	61.2411	191.393	1.93544	0.952663	6.04869	2.59662	3.12523	1.64396	Gpc1	glypican 1 Gene
ENSMUSG00000034248	22.8856	42.6484	73.4918	1.86355	0.898056	3.21128	1.68315	1.7232	0.785091	Slc25a37	solute carrier family 25, member 37 Gene
ENSMUSG00000034460	2.13834	8.39636	7.24552	3.92658	1.97327	3.38839	1.7606	0.862936	-0.212675	Six4	sine oculis-related homeobox 4 homolog (Drosophila) Gene
ENSMUSG00000034488	1.23327	3.96378	6.68864	3.21405	1.68439	5.42352	2.43923	1.68744	0.754836	Edil3	EGF-like repeats and discoidin I-like domains 3 Gene
ENSMUSG00000034586	1.15821	16.3115	12.2758	14.0833	3.81592	10.599	3.40585	0.752589	-0.410067	C630004H02Rik	RIKEN cDNA C630004H02 gene Gene
ENSMUSG00000034858	1.77537	6.88578	11.1465	3.8785	1.9555	6.27837	2.65039	1.61876	0.694892	BC031353	cDNA sequence BC031353 Gene
ENSMUSG00000034957	1.49676	5.74478	7.9978	3.83814	1.94041	5.3434	2.41776	1.39219	0.477353	Cebpa	CCAAT/enhancer binding protein (C/EBP), alpha Gene
ENSMUSG00000021242	65.7369	165.615	233.464	2.51936	1.33306	3.55149	1.82842	1.40968	0.495367	Npc2	Niemann Pick type C2 Gene
ENSMUSG00000026034	28.3925	71.3396	96.8316	2.51262	1.32919	3.41046	1.76997	1.35733	0.440777	Clk1	CDC-like kinase 1 Gene
ENSMUSG00000035284	6.49189	23.7419	26.1818	3.65717	1.87073	4.033	2.01185	1.10277	0.141126	Vps13c	vacuolar protein sorting 13C (yeast) Gene
ENSMUSG00000035356	7.61921	15.7451	23.3569	2.0665	1.04719	3.06553	1.61614	1.48344	0.568946	Nfkbiz	nuclear factor of kappa light polypeptide gene enhancer in B-cells inhibitor, zeta Gene
ENSMUSG00000035441	14.9114	36.2195	92.9138	2.42899	1.28036	6.23108	2.63948	2.5653	1.35913	Myo1d	myosin ID Gene
ENSMUSG00000035521	9.65469	21.1598	32.2688	2.19166	1.13202	3.34229	1.74084	1.525	0.608814	Gnptg	N-acetylglucosamine-1-phosphotransferase, gamma subunit Gene
ENSMUSG00000084289	341.984	853.195	1216.29	2.49484	1.31895	3.55657	1.83049	1.42557	0.511542	Gm6977	predicted gene 6977 Pseudogene
ENSMUSG00000035547	1.11916	12.1256	9.93315	10.8346	3.43757	8.87556	3.14984	0.819188	-0.287733	Capn5	calpain 5 Gene
ENSMUSG00000035678	3.11818	3.65623	11.169	1.17255	0.229653	3.58188	1.84072	3.05477	1.61106	Tnfsf9	tumor necrosis factor (ligand) superfamily, member 9 Gene
ENSMUSG00000035722	3.74287	12.1523	19.4111	3.24677	1.69901	5.18615	2.37466	1.59732	0.675657	Abca7	ATP-binding cassette, sub-family A (ABC1), member 7 Gene
ENSMUSG00000035919	1.71281	7.12946	5.81371	4.16242	2.05742	3.39424	1.76309	0.815449	-0.294333	Bbs9	Bardet-Biedl syndrome 9 (human) Gene
ENSMUSG00000035929	1.93316	8.97158	6.19386	4.64088	2.2144	3.204	1.67988	0.690387	-0.534523	H2-gs10	MHC class I like protein GS10 Gene
ENSMUSG00000035967	3.17362	21.552	11.6553	6.79096	2.76361	3.67255	1.87678	0.5408	-0.886833	Ddx26b	DEAD/H (Asp-Glu-Ala-Asp/His) box polypeptide 26B Gene
ENSMUSG00000036040	1	5.22125	11.1743	5.22125	2.3844	11.1743	3.48211	2.14016	1.09772	Adamtsl2	ADAMTS-like 2 Gene
ENSMUSG00000036053	8.95248	21.941	38.9239	2.45083	1.29327	4.34784	2.1203	1.77403	0.827029	Fmnl2	formin-like 2 Gene
ENSMUSG00000036136	1.83487	2.13316	9.92932	1.16257	0.217314	5.41147	2.43602	4.65476	2.21871	Fam110c	family with sequence similarity 110, member C Gene
ENSMUSG00000036155	2.68679	4.18424	9.39861	1.55734	0.63908	3.49808	1.80656	2.2462	1.16748	Mgat5	mannoside acetylglucosaminyltransferase 5 Gene
ENSMUSG00000036256	84.186	113.422	431.911	1.34728	0.430055	5.13044	2.35908	3.80799	1.92903	Igfbp7	insulin-like growth factor binding protein 7 Gene
ENSMUSG00000036437	1.17452	1.78485	7.54586	1.51964	0.603731	6.42461	2.68361	4.22772	2.07988	Npy1r	neuropeptide Y receptor Y1 Gene
ENSMUSG00000036452	1.41515	5.51546	8.13712	3.89744	1.96253	5.75002	2.52357	1.47533	0.561039	Arhgap26	Rho GTPase activating protein 26 Gene
ENSMUSG00000036564	4.13515	14.1618	51.157	3.42474	1.77599	12.3712	3.62892	3.61232	1.85293	Ndrg4	N-myc downstream regulated gene 4 Gene
ENSMUSG00000036764	3.53552	3.48632	13.6717	0.986085	-0.0202154	3.86697	1.9512	3.92154	1.97142	Dnajc12	DnaJ (Hsp40) homolog, subfamily C, member 12 Gene
ENSMUSG00000003847	32.813	81.6357	132.3	2.48791	1.31493	4.03194	2.01147	1.62061	0.696541	Nfat5	nuclear factor of activated T-cells 5 Gene
ENSMUSG00000037031	2.49894	14.1945	8.33441	5.68023	2.50595	3.33518	1.73776	0.587156	-0.768184	Tspan15	tetraspanin 15 Gene
ENSMUSG00000037110	1.64611	2.72229	8.31134	1.65377	0.725756	5.04907	2.33602	3.05307	1.61026	Ralgapa2	Ral GTPase activating protein, alpha subunit 2 (catalytic) Gene
ENSMUSG00000041556	17.9878	44.1179	54.2918	2.45266	1.29435	3.01827	1.59372	1.23061	0.299372	Fbxo2	F-box protein 2 Gene
ENSMUSG00000037225	3.14125	5.1783	26.8918	1.64848	0.721141	8.56087	3.09776	5.19318	2.37662	Fgf2	fibroblast growth factor 2 Gene
ENSMUSG00000025950	17.6218	43.1868	96.9543	2.45076	1.29323	5.50195	2.45994	2.245	1.16671	Idh1	isocitrate dehydrogenase 1 (NADP+), soluble Gene
ENSMUSG00000037370	2.5139	22.3285	56.2814	8.88201	3.15089	22.3881	4.48466	2.52061	1.33378	Enpp1	ectonucleotide pyrophosphatase/phosphodiesterase 1 Gene
ENSMUSG00000037594	4.52216	7.54253	14.392	1.6679	0.738036	3.18255	1.67018	1.90811	0.932148	BC022687	cDNA sequence BC022687 Gene
ENSMUSG00000037638	1.24812	4.36318	7.89168	3.49581	1.80563	6.32288	2.66058	1.8087	0.854955	Zbtb42	zinc finger and BTB domain containing 42 Gene
ENSMUSG00000037649	1.53546	8.61292	19.3216	5.60934	2.48783	12.5836	3.65348	2.24333	1.16564	H2-DMa	histocompatibility 2, class II, locus DMa Gene
ENSMUSG00000037876	11.1672	19.1148	36.1774	1.71169	0.775421	3.23962	1.69582	1.89264	0.920402	Jmjd1c	jumonji domain containing 1C Gene
ENSMUSG00000037979	3.75882	7.66295	13.3688	2.03866	1.02762	3.55664	1.83052	1.7446	0.802898	Ccdc92	coiled-coil domain containing 92 Gene
ENSMUSG00000038168	4.81427	3.59436	26.1742	0.746604	-0.421584	5.43678	2.44275	7.28202	2.86434	Leprel1	leprecan-like 1 Gene
ENSMUSG00000038174	3.91956	3.16574	14.1688	0.807679	-0.308147	3.6149	1.85396	4.47567	2.1621	Fam126b	family with sequence similarity 126, member B Gene
ENSMUSG00000038175	2.64958	21.2365	17.9258	8.01506	3.00271	6.76552	2.7582	0.844101	-0.244513	Mylip	myosin regulatory light chain interacting protein Gene
ENSMUSG00000007891	281.314	679.994	988.572	2.4172	1.27334	3.51412	1.81316	1.4538	0.539824	Ctsd	cathepsin D Gene
ENSMUSG00000038235	2.19355	19.8676	13.4681	9.0573	3.17908	6.13986	2.61821	0.677892	-0.560873	F11r	F11 receptor Gene
ENSMUSG00000038253	1.31626	5.98456	5.36556	4.54664	2.1848	4.07637	2.02728	0.896568	-0.157515	Hoxa5	homeobox A5 Gene
ENSMUSG00000038296	1.2295	6.51211	6.16717	5.29656	2.40505	5.016	2.32654	0.94703	-0.0785176	Galntl4	UDP-N-acetyl-alpha-D-galactosamine:polypeptide N-acetylgalactosaminyltransferase-like 4 Gene
ENSMUSG00000038332	7.11688	26.1721	34.6413	3.67748	1.87872	4.86748	2.28318	1.32359	0.404461	Sesn1	sestrin 1 Gene
ENSMUSG00000038375	9.59615	29.6786	35.8739	3.09276	1.62889	3.73836	1.90241	1.20875	0.273512	Trp53inp2	transformation related protein 53 inducible nuclear protein 2 Gene
ENSMUSG00000028048	24.8142	59.8787	81.8722	2.41308	1.27088	3.29942	1.72221	1.3673	0.451333	Gba	glucosidase, beta, acid Gene
ENSMUSG00000027312	16.8745	41.7135	86.1226	2.47198	1.30567	5.10372	2.35155	2.06463	1.04588	Atrn	attractin Gene
ENSMUSG00000038415	1.71456	1.6259	8.47145	0.948288	-0.0766021	4.94089	2.30477	5.21032	2.38137	Foxq1	forkhead box Q1 Gene
ENSMUSG00000038437	6.99331	17.9231	22.8366	2.5629	1.35778	3.26549	1.7073	1.27414	0.349524	Mllt6	myeloid/lymphoid or mixed-lineage leukemia (trithorax homolog, Drosophila); translocated to, 6 Gene
ENSMUSG00000020311	18.7161	44.9942	121.777	2.40403	1.26545	6.50652	2.70189	2.70651	1.43643	Erlec1	endoplasmic reticulum lectin 1 Gene
ENSMUSG00000038515	1.76356	11.1832	8.24434	6.34125	2.66477	4.67482	2.22491	0.737208	-0.439857	Grtp1	GH regulated TBC protein 1 Gene
ENSMUSG00000060802	448.614	1178.48	1413.11	2.62694	1.39338	3.14996	1.65533	1.1991	0.261951	B2m	beta-2 microglobulin Gene
ENSMUSG00000038524	1.66895	11.1937	13.1116	6.70703	2.74567	7.85621	2.97383	1.17134	0.228161	Fchsd1	FCH and double SH3 domains 1 Gene
ENSMUSG00000038593	1.47787	4.16235	5.27322	2.81645	1.49388	3.56813	1.83517	1.26689	0.341288	Tctn1	tectonic family member 1 Gene
ENSMUSG00000038797	1.12629	6.14914	6.37756	5.45962	2.4488	5.66243	2.50142	1.03715	0.0526199	Zscan2	zinc finger and SCAN domain containing 2 Gene
ENSMUSG00000038836	1.13112	5.76534	6.87869	5.09702	2.34965	6.08131	2.60438	1.19311	0.254728	Agbl3	ATP/GTP binding protein-like 3 Gene
ENSMUSG00000038893	1.15564	14.6143	19.1183	12.6461	3.66062	16.5435	4.04819	1.30819	0.387572	Fam117a	family with sequence similarity 117, memberA Gene
ENSMUSG00000038963	21.2315	2.14133	149.952	0.100856	-3.30963	7.06267	2.82021	70.0274	6.12985	Slco4a1	solute carrier organic anion transporter family, member 4a1 Gene
ENSMUSG00000039031	2.18119	24.1883	13.3158	11.0895	3.47112	6.10486	2.60996	0.550508	-0.861165	Arhgap18	Rho GTPase activating protein 18 Gene
ENSMUSG00000039114	25.4815	36.8966	111.482	1.44797	0.534033	4.37501	2.12929	3.02147	1.59525	Nrn1	neuritin 1 Gene
ENSMUSG00000039156	14.1246	17.1693	46.447	1.21556	0.281617	3.28838	1.71738	2.70524	1.43576	Stim2	stromal interaction molecule 2 Gene
ENSMUSG00000039157	1.48553	11.6819	11.5178	7.86374	2.97522	7.75331	2.95481	0.985956	-0.0204042	Fam102a	family with sequence similarity 102, member A Gene
ENSMUSG00000029338	17.9894	42.7112	72.3111	2.37424	1.24747	4.01965	2.00707	1.69303	0.759604	Antxr2	anthrax toxin receptor 2 Gene
ENSMUSG00000039254	5.11613	9.6353	17.1237	1.88332	0.913275	3.34699	1.74287	1.77718	0.82959	Pomt1	protein-O-mannosyltransferase 1 Gene
ENSMUSG00000039556	2.61795	3.91315	11.8117	1.49474	0.579891	4.51182	2.17371	3.01847	1.59382	Ppp1r3f	protein phosphatase 1, regulatory (inhibitor) subunit 3F Gene
ENSMUSG00000039747	4.25338	6.23714	19.3695	1.46639	0.552272	4.55389	2.1871	3.1055	1.63483	Orai2	ORAI calcium release-activated calcium modulator 2 Gene
ENSMUSG00000039770	8.39191	21.8444	32.5762	2.60303	1.38019	3.88186	1.95675	1.49128	0.576555	Ypel5	yippee-like 5 (Drosophila) Gene
ENSMUSG00000039782	2.11464	1.87772	7.36468	0.887958	-0.171437	3.4827	1.80021	3.92215	1.97164	Cpeb2	cytoplasmic polyadenylation element binding protein 2 Gene
ENSMUSG00000039824	3.87647	13.4766	14.9717	3.47652	1.79764	3.86219	1.94942	1.11094	0.151777	Myl6b	myosin, light polypeptide 6B Gene
ENSMUSG00000039903	1.81835	8.8725	8.14725	4.87941	2.28671	4.48056	2.16368	0.918259	-0.123027	4931408A02Rik	RIKEN cDNA 4931408A02 gene Gene
ENSMUSG00000039997	1.31718	13.1132	7.58427	9.95548	3.31549	5.75796	2.52556	0.578371	-0.789934	Ifi203	interferon activated gene 203 Gene
ENSMUSG00000040093	1.26439	19.3813	22.6349	15.3286	3.93815	17.9018	4.16203	1.16787	0.22388	Bmf	BCL2 modifying factor Gene
ENSMUSG00000040473	1.38531	3.57119	8.89565	2.57789	1.36619	6.4214	2.68289	2.49095	1.3167	A330021E22Rik	RIKEN cDNA A330021E22 gene Gene
ENSMUSG00000034707	66.3921	154.913	243.397	2.33331	1.22238	3.66606	1.87423	1.57118	0.651851	Gns	glucosamine (N-acetyl)-6-sulfatase Gene
ENSMUSG00000072812	26.4197	61.5196	81.7473	2.32855	1.21943	3.09418	1.62956	1.3288	0.410124	Ahnak2	AHNAK nucleoprotein 2 Gene
ENSMUSG00000040502	1.87111	9.37863	6.43938	5.01233	2.32548	3.44147	1.78302	0.686601	-0.542455	March9	membrane-associated ring finger (C3HC4) 9 Gene
ENSMUSG00000040557	1.16111	12.1616	12.4398	10.4741	3.38875	10.7137	3.42139	1.02288	0.0326343	Wbscr27	Williams Beuren syndrome chromosome region 27 (human) Gene
ENSMUSG00000040584	2.55688	1.51975	15.4187	0.594375	-0.750556	6.03029	2.59223	10.1456	3.34278	Abcb1a	ATP-binding cassette, sub-family B (MDR/TAP), member 1A Gene
ENSMUSG00000040713	2.51342	4.17227	16.1686	1.65999	0.731176	6.43292	2.68547	3.87527	1.9543	Creg1	cellular repressor of E1A-stimulated genes 1 Gene
ENSMUSG00000040990	11.1648	21.5253	59.2197	1.92796	0.947071	5.30412	2.40711	2.75116	1.46004	Sh3kbp1	SH3-domain kinase binding protein 1 Gene
ENSMUSG00000041075	16.2942	17.5452	54.2587	1.07678	0.106726	3.32995	1.7355	3.0925	1.62877	Fzd7	frizzled homolog 7 (Drosophila) Gene
ENSMUSG00000041115	1.43735	4.42223	5.28892	3.07665	1.62136	3.67962	1.87956	1.19599	0.258199	Iqsec2	IQ motif and Sec7 domain 2 Gene
ENSMUSG00000041189	1.81463	12.6137	18.6316	6.9511	2.79724	10.2674	3.36	1.47709	0.562759	Chrnb1	cholinergic receptor, nicotinic, beta polypeptide 1 (muscle) Gene
ENSMUSG00000041620	1.11842	1.53719	6.21186	1.37442	0.458828	5.55412	2.47356	4.04105	2.01473	Mmp1b	matrix metallopeptidase 1b (interstitial collagenase) Gene
ENSMUSG00000041775	3.67457	11.8811	11.4737	3.23333	1.69302	3.12247	1.64269	0.965713	-0.0503339	Mapk1ip1	mitogen-activated protein kinase 1 interacting protein 1 Gene
ENSMUSG00000041886	1.18516	1.75676	6.63831	1.4823	0.567838	5.6012	2.48574	3.77872	1.9179	Macc1	metastasis associated in colon cancer 1 Gene
ENSMUSG00000042190	1	1.93332	7.18484	1.93332	0.951082	7.18484	2.84496	3.71632	1.89387	Cmklr1	chemokine-like receptor 1 Gene
ENSMUSG00000042207	5.88468	25.2891	18.9812	4.29744	2.10348	3.22553	1.68954	0.75057	-0.413941	Kdm5b	lysine (K)-specific demethylase 5B Gene
ENSMUSG00000042289	11.7594	32.3942	45.1861	2.75476	1.46193	3.84257	1.94207	1.39488	0.480143	Hsd3b7	hydroxy-delta-5-steroid dehydrogenase, 3 beta- and steroid delta-isomerase 7 Gene
ENSMUSG00000042428	1.55751	11.8383	14.9922	7.60076	2.92614	9.62572	3.26689	1.26641	0.34075	Mgat3	mannoside acetylglucosaminyltransferase 3 Gene
ENSMUSG00000042444	1.23117	4.41869	5.94144	3.58902	1.84359	4.82584	2.27078	1.34461	0.427193	Fam63b	family with sequence similarity 63, member B Gene
ENSMUSG00000042460	5.12254	2.99837	36.1757	0.585329	-0.772681	7.06206	2.82009	12.0651	3.59277	C1galt1	core 1 synthase, glycoprotein-N-acetylgalactosamine 3-beta-galactosyltransferase, 1 Gene
ENSMUSG00000042599	1.88224	6.81274	17.8168	3.61949	1.85578	9.46577	3.24272	2.61523	1.38694	Jhdm1d	jumonji C domain-containing histone demethylase 1 homolog D (S. cerevisiae) Gene
ENSMUSG00000042644	18.1373	27.1985	55.2841	1.49959	0.584571	3.0481	1.60791	2.03262	1.02334	Itpr3	inositol 1,4,5-triphosphate receptor 3 Gene
ENSMUSG00000064347	172.191	391.111	1419.27	2.27138	1.18357	8.2424	3.04306	3.62881	1.8595	mt-Ta	mitochondrially encoded tRNA alanine Gene
ENSMUSG00000042751	1.71471	1.77178	5.17811	1.03328	0.04723	3.01982	1.59446	2.92256	1.54723	Nmnat2	nicotinamide nucleotide adenylyltransferase 2 Gene
ENSMUSG00000042784	1.71174	2.18412	6.92188	1.27597	0.35159	4.04377	2.0157	3.16918	1.66411	Muc1	mucin 1, transmembrane Gene
ENSMUSG00000042834	1.34436	11.2918	17.2792	8.39933	3.07027	12.8531	3.68404	1.53025	0.613766	D0H4S114	DNA segment, human D4S114 Gene
ENSMUSG00000043089	1.14619	1.31175	7.86481	1.14444	0.194642	6.86169	2.77856	5.99567	2.58392	Mmp1a	matrix metallopeptidase 1a (interstitial collagenase) Gene
ENSMUSG00000043441	1.15722	1.92298	13.6726	1.66173	0.732684	11.815	3.56255	7.1101	2.82987	Gpr149	G protein-coupled receptor 149 Gene
ENSMUSG00000043613	227.556	132.433	715.433	0.581979	-0.780961	3.14398	1.65259	5.40223	2.43356	Mmp3	matrix metallopeptidase 3 Gene
ENSMUSG00000044164	1	1.15853	7.31141	1.15853	0.212293	7.31141	2.87015	6.31095	2.65786	Rnf182	ring finger protein 182 Gene
ENSMUSG00000044197	1.47419	4.6212	5.18241	3.13474	1.64835	3.51543	1.8137	1.12144	0.165357	Gpr146	G protein-coupled receptor 146 Gene
ENSMUSG00000039168	83.6824	189.423	378.953	2.2636	1.17862	4.52847	2.17902	2.00056	1.00041	Dap	death-associated protein Gene
ENSMUSG00000044794	1.27136	7.15526	6.26143	5.62805	2.49264	4.925	2.30012	0.875081	-0.192512	9330133O14Rik	RIKEN cDNA 9330133O14 gene Gene
ENSMUSG00000045031	1.77716	6.47316	11.1162	3.64243	1.8649	6.25503	2.64502	1.71727	0.780116	Cetn4	centrin 4 Gene
ENSMUSG00000045216	4.95322	11.3629	17.6231	2.29404	1.19789	3.55792	1.83103	1.55094	0.633141	Hs6st1	heparan sulfate 6-O-sulfotransferase 1 Gene
ENSMUSG00000045679	4.78238	6.66449	15.1936	1.39355	0.478764	3.17699	1.66766	2.27978	1.1889	Pqlc3	PQ loop repeat containing Gene
ENSMUSG00000045867	1.82296	9.41869	5.83151	5.16669	2.36924	3.19892	1.67758	0.619143	-0.691656	Cradd	CASP2 and RIPK1 domain containing adaptor with death domain Gene
ENSMUSG00000045868	3.81531	9.11421	11.9611	2.38885	1.25632	3.13504	1.64848	1.31236	0.392165	Gvin1	GTPase, very large interferon inducible 1 Gene
ENSMUSG00000017707	82.8989	186.988	392.394	2.25561	1.17352	4.7334	2.24288	2.0985	1.06936	Serinc3	serine incorporator 3 Gene
ENSMUSG00000046727	3.28186	6.65723	27.1542	2.02849	1.02041	8.27403	3.04859	4.0789	2.02818	0610010O12Rik	RIKEN cDNA 0610010O12 gene Gene
ENSMUSG00000046818	1.13818	4.24295	8.35149	3.72785	1.89834	7.33761	2.87531	1.96832	0.976967	Ddit4l	DNA-damage-inducible transcript 4-like Gene
ENSMUSG00000047250	1.26471	6.32465	44.9145	5.00086	2.32218	35.5136	5.1503	7.10149	2.82812	Ptgs1	prostaglandin-endoperoxide synthase 1 Gene
ENSMUSG00000047407	34.4541	68.6341	219	1.99204	0.99425	6.35628	2.66818	3.19083	1.67393	Tgif1	TGFB-induced factor homeobox 1 Gene
ENSMUSG00000047414	2.78689	12.1242	67.5112	4.35043	2.12116	24.2245	4.5984	5.5683	2.47724	Flrt2	fibronectin leucine rich transmembrane protein 2 Gene
ENSMUSG00000047562	11.1481	6.78134	48.9891	0.608293	-0.717161	4.39437	2.13566	7.2241	2.85282	Mmp10	matrix metallopeptidase 10 Gene
ENSMUSG00000047643	1.51489	6.32913	31.3537	4.17795	2.06279	20.697	4.37135	4.95387	2.30856	Gm5454	predicted gene 5454 Gene
ENSMUSG00000032060	23.9333	53.3159	674.443	2.22769	1.15555	28.1802	4.81661	12.6499	3.66106	Cryab	crystallin, alpha B Gene
ENSMUSG00000047735	1.78184	3.14912	6.18513	1.76735	0.821587	3.47121	1.79544	1.96408	0.973852	Samd9l	sterile alpha motif domain containing 9-like Gene
ENSMUSG00000047878	1.19119	7.92537	5.64972	6.6533	2.73407	4.74291	2.24577	0.712865	-0.488299	A4galt	alpha 1,4-galactosyltransferase Gene
ENSMUSG00000048027	9.12734	22.538	55.2169	2.46928	1.30409	6.04962	2.59684	2.44995	1.29275	Rgmb	RGM domain family, member B Gene
ENSMUSG00000048218	1.37714	4.26164	11.1382	3.09455	1.62973	8.08793	3.01577	2.61361	1.38604	Amigo2	adhesion molecule with Ig like domain 2 Gene
ENSMUSG00000048249	4.94863	25.2155	31.2515	5.09544	2.34921	6.31518	2.65882	1.23938	0.309617	A930001N09Rik	RIKEN cDNA A930001N09 gene Gene
ENSMUSG00000048402	6.15818	16.1613	19.5318	2.62436	1.39197	3.17167	1.66524	1.20855	0.273278	Gli2	GLI-Kruppel family member GLI2 Gene
ENSMUSG00000049420	1.62827	2.56617	5.6583	1.57601	0.656274	3.47503	1.79703	2.20496	1.14075	Tmem200a	transmembrane protein 200A Gene
ENSMUSG00000049502	1.13227	8.37833	5.2338	7.39962	2.88745	4.62242	2.20865	0.624683	-0.678804	Dtx3l	deltex 3-like (Drosophila) Gene
ENSMUSG00000049511	1.5617	1.74133	7.81133	1.11503	0.157081	5.00183	2.32246	4.48583	2.16537	Htr1b	5-hydroxytryptamine (serotonin) receptor 1B Gene
ENSMUSG00000049562	1.28834	3.81921	6.15837	2.96445	1.56776	4.78009	2.25704	1.61247	0.689274	Gm962	predicted gene 962 Gene
ENSMUSG00000050174	4.89753	9.97363	31.5888	2.03646	1.02606	6.44993	2.68928	3.16723	1.66322	Nudt6	nudix (nucleoside diphosphate linked moiety X)-type motif 6 Gene
ENSMUSG00000050578	31.5895	6.38194	169.157	0.202028	-2.30738	5.35486	2.42085	26.5056	4.72822	Mmp13	matrix metallopeptidase 13 Gene
ENSMUSG00000050737	1.59121	2.82338	5.96455	1.77436	0.827298	3.74843	1.90629	2.11256	1.07899	Ptges	prostaglandin E synthase Gene
ENSMUSG00000050914	4.19985	9.27458	14.7276	2.20831	1.14294	3.50668	1.81011	1.58795	0.667164	Ankrd37	ankyrin repeat domain 37 Gene
ENSMUSG00000050931	17.8841	22.3546	57.77	1.24997	0.321894	3.23024	1.69164	2.58425	1.36975	Sgms2	sphingomyelin synthase 2 Gene
ENSMUSG00000050936	1.16357	4.25152	5.5492	3.65386	1.86942	4.7691	2.25372	1.30522	0.384298	Hist2h2bb	histone cluster 2, H2bb Gene
ENSMUSG00000051022	2.9969	11.3832	29.7498	3.79833	1.92537	9.92687	3.31134	2.61348	1.38597	Hs3st1	heparan sulfate (glucosamine) 3-O-sulfotransferase 1 Gene
ENSMUSG00000051285	8.21274	21.1495	37.4379	2.5752	1.36469	4.55851	2.18856	1.77016	0.823876	Pcmtd1	protein-L-isoaspartate (D-aspartate) O-methyltransferase domain containing 1 Gene
ENSMUSG00000051323	2.83144	11.1575	11.8612	3.94059	1.97841	4.18911	2.06664	1.06307	0.0882303	Pcdh19	protocadherin 19 Gene
ENSMUSG00000051335	3.32951	4.51363	16.1416	1.35564	0.438976	4.84805	2.2774	3.5762	1.83843	Gfod1	glucose-fructose oxidoreductase domain containing 1 Gene
ENSMUSG00000051341	8.43186	8.49119	28.3652	1.00704	0.0101167	3.36405	1.7502	3.34054	1.74008	Zfp52	zinc finger protein 52 Gene
ENSMUSG00000007817	26.1162	57.4413	78.7112	2.19946	1.13715	3.01389	1.59163	1.37029	0.454479	Zmiz1	zinc finger, MIZ-type containing 1 Gene
ENSMUSG00000051439	1.63688	1.32328	7.55168	0.808421	-0.306822	4.61347	2.20585	5.70677	2.51267	Cd14	CD14 antigen Gene
ENSMUSG00000052056	2.55282	6.93112	9.71922	2.71508	1.44099	3.80724	1.92875	1.40226	0.487752	Zfp217	zinc finger protein 217 Gene
ENSMUSG00000052713	1.92822	6.91653	6.47433	3.587	1.84278	3.35767	1.74746	0.936068	-0.0953154	Zfp608	zinc finger protein 608 Gene
ENSMUSG00000052934	1.99916	4.78698	6.71189	2.3945	1.25972	3.35736	1.74733	1.40211	0.487603	1110003O08Rik	RIKEN cDNA 1110003O08 gene Gene
ENSMUSG00000052974	1	1.85381	6.15822	1.85381	0.890497	6.15822	2.62251	3.32192	1.73202	Cyp2f2	cytochrome P450, family 2, subfamily f, polypeptide 2 Gene
ENSMUSG00000053062	1	1.78746	7.26939	1.78746	0.837908	7.26939	2.86183	4.06689	2.02393	Jam2	junction adhesion molecule 2 Gene
ENSMUSG00000053411	2.21698	12.1486	12.9512	5.47977	2.45412	5.84184	2.54642	1.06607	0.0923072	Cbx7	chromobox homolog 7 Gene
ENSMUSG00000053470	8.649	21.3712	35.8817	2.47094	1.30506	4.14865	2.05264	1.67898	0.747582	Kdm3a	lysine (K)-specific demethylase 3A Gene
ENSMUSG00000053647	1	1.32228	19.1974	1.32228	0.403026	19.1974	4.26284	14.5184	3.85981	Gpr30	G protein-coupled receptor 30 Gene
ENSMUSG00000054006	1.1573	11.1974	9.41817	9.67548	3.27433	8.13809	3.02469	0.841105	-0.249643	D630008O14Rik	RIKEN cDNA D630008O14 gene Gene
ENSMUSG00000054072	1.3655	11.8118	6.99219	8.6502	3.11273	5.12062	2.35632	0.591965	-0.756417	Iigp1	interferon inducible GTPase 1 Gene
ENSMUSG00000054409	3.16399	1.79347	11.1419	0.566836	-0.818996	3.52147	1.81618	6.21249	2.63517	Tmem74	transmembrane protein 74 Gene
ENSMUSG00000054499	1.91596	5.75839	8.64245	3.00549	1.5876	4.51077	2.17337	1.50084	0.585775	Dedd2	death effector domain-containing DNA binding protein 2 Gene
ENSMUSG00000054520	1.18814	2.85419	7.19421	2.40224	1.26438	6.05504	2.59814	2.52058	1.33376	Sh3bp2	SH3-domain binding protein 2 Gene
ENSMUSG00000026335	69.6812	152.212	317.38	2.1844	1.12724	4.55474	2.18737	2.08512	1.06013	Pam	peptidylglycine alpha-amidating monooxygenase Gene
ENSMUSG00000054708	2.19285	14.6857	11.1748	6.69712	2.74354	5.09603	2.34937	0.760928	-0.394168	Ankrd24	ankyrin repeat domain 24 Gene
ENSMUSG00000054723	1.88138	9.23799	7.51992	4.91022	2.29579	3.99702	1.99893	0.814021	-0.296862	Vmac	vimentin-type intermediate filament associated coiled-coil protein Gene
ENSMUSG00000055013	5.41119	12.8419	33.6266	2.37321	1.24684	6.21428	2.63559	2.61851	1.38875	Agap1	ArfGAP with GTPase domain, ankyrin repeat and PH domain 1 Gene
ENSMUSG00000055322	2.17122	16.9761	15.1118	7.81872	2.96693	6.96007	2.7991	0.89018	-0.167831	Tns1	tensin 1 Gene
ENSMUSG00000055413	1.86861	2.81132	6.19284	1.50449	0.589278	3.31414	1.72863	2.20283	1.13936	H2-Q8	histocompatibility 2, Q region locus 8 Gene
ENSMUSG00000055782	1.57469	4.39445	11.5518	2.79067	1.48061	7.33591	2.87498	2.62873	1.39436	Abcd2	ATP-binding cassette, sub-family D (ALD), member 2 Gene
ENSMUSG00000055862	2.28176	9.77492	7.51234	4.28394	2.09894	3.29234	1.71912	0.768533	-0.379822	Izumo4	IZUMO family member 4 Gene
ENSMUSG00000056153	15.1311	12.5183	64.1437	0.827323	-0.273477	4.23919	2.08379	5.12398	2.35726	Socs6	suppressor of cytokine signaling 6 Gene
ENSMUSG00000056429	27.3665	37.3428	141.112	1.36455	0.448422	5.15639	2.36636	3.77883	1.91794	Tgoln1	trans-golgi network protein Gene
ENSMUSG00000056724	1.76664	3.18449	7.18112	1.80256	0.850051	4.06485	2.0232	2.25503	1.17315	Nbeal2	neurobeachin-like 2 Gene
ENSMUSG00000057346	1.52733	12.4352	8.41897	8.14174	3.02534	5.5122	2.46263	0.67703	-0.562708	Apol9b	apolipoprotein L 9b Gene
ENSMUSG00000028657	26.3359	57.2232	79.4155	2.17283	1.11957	3.01549	1.59239	1.38782	0.47282	Ppt1	palmitoyl-protein thioesterase 1 Gene
ENSMUSG00000057914	1.97359	4.88691	13.1812	2.47616	1.3081	6.6788	2.73959	2.69725	1.43149	Cacnb2	calcium channel, voltage-dependent, beta 2 subunit Gene
ENSMUSG00000058254	11.1263	32.4263	41.5889	2.91438	1.54319	3.73788	1.90222	1.28256	0.359032	Tspan7	tetraspanin 7 Gene
ENSMUSG00000058498	1.65938	5.91273	5.46969	3.56322	1.83318	3.29622	1.72081	0.925069	-0.112367	Rnf207	ring finger protein 207 Gene
ENSMUSG00000059439	4.346	28.2481	14.7785	6.49981	2.7004	3.4005	1.76575	0.523168	-0.934653	Bcas3	breast carcinoma amplified sequence 3 Gene
ENSMUSG00000059482	3.11796	7.63517	11.3312	2.44877	1.29206	3.63415	1.86162	1.48407	0.569562	2610301B20Rik	RIKEN cDNA 2610301B20 gene Gene
ENSMUSG00000059554	2.12666	9.17268	8.13253	4.31319	2.10875	3.82409	1.93511	0.886603	-0.17364	Ccdc28a	coiled-coil domain containing 28A Gene
ENSMUSG00000060206	1.47915	3.95878	5.92443	2.67638	1.42028	4.00528	2.0019	1.49653	0.58162	Zfp462	zinc finger protein 462 Gene
ENSMUSG00000060594	18.1719	21.4499	62.7914	1.18039	0.239262	3.45541	1.78886	2.92735	1.5496	Layn	layilin Gene
ENSMUSG00000060771	1.47725	4.21298	6.19476	2.85191	1.51193	4.19344	2.06813	1.4704	0.556206	Tsga10	testis specific 10 Gene
ENSMUSG00000061013	1.61915	6.1166	7.75796	3.77765	1.91749	4.79136	2.26044	1.26835	0.342947	Mkx	mohawk homeobox Gene
ENSMUSG00000061132	1.31153	11.7615	11.3226	8.96781	3.16476	8.63318	3.10989	0.962685	-0.0548641	Blnk	B-cell linker Gene
ENSMUSG00000061175	8.72419	17.1517	28.3572	1.96599	0.975258	3.25041	1.70062	1.65332	0.725364	Fnip2	folliculin interacting protein 2 Gene
ENSMUSG00000061232	11.1114	31.7326	49.9128	2.85587	1.51393	4.49205	2.16737	1.57292	0.653446	H2-K1	histocompatibility 2, K1, K region Gene
ENSMUSG00000061451	1.87524	7.28195	15.5725	3.88321	1.95725	8.30429	3.05386	2.13851	1.09661	Tmem151a	transmembrane protein 151A Gene
ENSMUSG00000061666	1.98587	11.3718	6.91319	5.72637	2.51762	3.48119	1.79958	0.607924	-0.718038	Gdpd1	glycerophosphodiester phosphodiesterase domain containing 1 Gene
ENSMUSG00000061758	1.81672	6.67818	11.2165	3.67595	1.87812	6.17406	2.62622	1.67958	0.7481	Akr1b10	aldo-keto reductase family 1, member B10 (aldose reductase) Gene
ENSMUSG00000061882	1.31327	3.78614	8.41618	2.88298	1.52756	6.40856	2.68	2.22289	1.15244	Ccdc62	coiled-coil domain containing 62 Gene
ENSMUSG00000062044	2.23669	6.84437	11.7314	3.06005	1.61356	5.24499	2.39094	1.71402	0.777386	Lmtk3	lemur tyrosine kinase 3 Gene
ENSMUSG00000062098	9.13574	15.3316	99.1882	1.6782	0.746915	10.8572	3.44057	6.46952	2.69366	Btbd3	BTB (POZ) domain containing 3 Gene
ENSMUSG00000062743	1.45911	3.61788	5.45174	2.4795	1.31005	3.73633	1.90162	1.50689	0.591571	Zfp677	zinc finger protein 677 Gene
ENSMUSG00000062901	3.71526	22.1794	18.1411	5.96982	2.57769	4.88287	2.28773	0.817926	-0.289958	Klhl24	kelch-like 24 (Drosophila) Gene
ENSMUSG00000062980	3.23259	7.83235	13.9111	2.42293	1.27675	4.30341	2.10548	1.77611	0.828725	A430107O13Rik	RIKEN cDNA A430107O13 gene Gene
ENSMUSG00000063268	1.22158	37.9549	9.66984	31.0702	4.95746	7.91582	2.98474	0.254772	-1.97272	Parp10	poly (ADP-ribose) polymerase family, member 10 Gene
ENSMUSG00000063506	6.61647	11.8485	28.179	1.79076	0.840571	4.25892	2.09049	2.37828	1.24992	Arhgap22	Rho GTPase activating protein 22 Gene
ENSMUSG00000063558	1.1618	6.32367	5.88522	5.443	2.4444	5.06561	2.34074	0.930665	-0.103667	Aox1	aldehyde oxidase 1 Gene
ENSMUSG00000063594	1.84718	9.76357	7.32577	5.28566	2.40208	3.96592	1.98766	0.750317	-0.414428	Gng8	guanine nucleotide binding protein (G protein), gamma 8 Gene
ENSMUSG00000063954	3.1347	16.2129	12.2947	5.17208	2.37075	3.92213	1.97164	0.758327	-0.399109	Hist2h2aa1	histone cluster 2, H2aa1 Gene
ENSMUSG00000064220	3.68418	21.62	18.7216	5.86834	2.55295	5.08161	2.34529	0.865937	-0.207667	Hist2h2aa2	histone cluster 2, H2aa2 Gene
ENSMUSG00000064344	1	28.1746	97.8113	28.1746	4.81632	97.8113	6.61193	3.47161	1.79561	mt-Tm	mitochondrially encoded tRNA methionine Gene
ENSMUSG00000064346	1	8.691	8.73175	8.691	3.11952	8.73175	3.12627	1.00469	0.00674864	mt-Tw	mitochondrially encoded tRNA tryptophan Gene
ENSMUSG00000064348	51.8914	69.5153	182.14	1.33963	0.421835	3.51002	1.81148	2.62014	1.38964	mt-Tn	mitochondrially encoded tRNA asparagine Gene
ENSMUSG00000064349	435.118	827.422	1464.52	1.9016	0.927216	3.3658	1.75095	1.76998	0.823734	mt-Tc	mitochondrially encoded tRNA cysteine Gene
ENSMUSG00000064365	1	1	32.2593	1	0	32.2593	5.01164	32.2593	5.01164	mt-Ts2	mitochondrially encoded tRNA serine 2 Gene
ENSMUSG00000064366	1	19.4175	54.2293	19.4175	4.27929	54.2293	5.761	2.7928	1.48171	mt-Tl2	mitochondrially encoded tRNA leucine 2 Gene
ENSMUSG00000064371	1	1	39.1913	1	0	39.1913	5.29246	39.1913	5.29246	mt-Tt	mitochondrially encoded tRNA threonine Gene
ENSMUSG00000064453	1	1	9.81672	1	0	9.81672	3.29524	9.81672	3.29524	Snord21	small nucleolar RNA, C/D box 21 Gene
ENSMUSG00000064493	3.96654	7.21257	12.7866	1.81835	0.862632	3.2236	1.68867	1.77281	0.826042	Snora28	small nucleolar RNA, H/ACA box 28 Gene
ENSMUSG00000064615	1	1	6.5247	1	0	6.5247	2.70591	6.5247	2.70591	U6.73	U6 spliceosomal RNA
ENSMUSG00000065336	1	5.16318	7.3224	5.16318	2.36826	7.3224	2.87232	1.41819	0.504056	Snora34	small nucleolar RNA, H/ACA box 34 Gene
ENSMUSG00000065529	1	1	7.26825	1	0	7.26825	2.86161	7.26825	2.86161	Mir22	microRNA 22 Gene
ENSMUSG00000065939	2.41235	1	9.71913	0.414533	-1.27044	4.0289	2.01038	9.71913	3.28083	Snora2b	small nucleolar RNA, H/ACA box 2B Gene
ENSMUSG00000066235	2.5877	8.12584	11.2569	3.14018	1.65085	4.35016	2.12107	1.38532	0.470221	C85492	expressed sequence C85492 Gene
ENSMUSG00000066861	1.14813	27.7878	11.6758	24.2027	4.5971	10.1694	3.34617	0.420177	-1.25093	Oas1g	2'-5' oligoadenylate synthetase 1G Gene
ENSMUSG00000067085	7.91648	23.4946	27.1652	2.96781	1.5694	3.43147	1.77883	1.15623	0.209428	Gm10197	predicted gene 10197 Gene
ENSMUSG00000067212	2.24116	13.9231	22.8218	6.21247	2.63517	10.183	3.34809	1.63913	0.712927	H2-T23	histocompatibility 2, T region locus 23 Gene
ENSMUSG00000067629	1.94738	11.172	8.53866	5.73694	2.52028	4.3847	2.13248	0.764293	-0.387803	Syngap1	synaptic Ras GTPase activating protein 1 homolog (rat) Gene
ENSMUSG00000068246	2.19219	12.1656	9.51519	5.5495	2.47236	4.34049	2.11786	0.78214	-0.3545	Apol9a	apolipoprotein L 9a Gene
ENSMUSG00000068264	5.16568	17.1846	17.3925	3.32669	1.73409	3.36694	1.75144	1.0121	0.017349	2310035K24Rik	RIKEN cDNA 2310035K24 gene Gene
ENSMUSG00000068551	1.19929	11.422	6.57952	9.52397	3.25156	5.4862	2.45581	0.576041	-0.795757	Zfp467	zinc finger protein 467 Gene
ENSMUSG00000069920	3.14311	3.49782	9.56637	1.11285	0.154259	3.04359	1.60578	2.73495	1.45152	B3gnt9-ps	UDP-GlcNAc:betaGal beta-1,3-N-acetylglucosaminyltransferase 9, pseudogene Pseudogene
ENSMUSG00000070327	5.95528	36.1359	21.3477	6.06788	2.60119	3.58467	1.84184	0.590762	-0.759352	Rnf213	ring finger protein 213 Gene
ENSMUSG00000070392	1.19893	8.32465	12.332	6.94343	2.79565	10.2859	3.36259	1.48138	0.566945	Hist2h3c1	histone cluster 2, H3c1 Gene
ENSMUSG00000071369	1.51211	9.13584	11.419	6.04177	2.59497	7.55167	2.91679	1.24991	0.321823	Map3k5	mitogen-activated protein kinase kinase kinase 5 Gene
ENSMUSG00000071414	11.1581	7.91919	219.974	0.709725	-0.494668	19.7143	4.30117	27.7774	4.79584	Gm6736	predicted gene 6736 Pseudogene
ENSMUSG00000071537	1.26368	1.61719	7.37983	1.27974	0.355856	5.83995	2.54596	4.56337	2.1901	Klrg2	killer cell lectin-like receptor subfamily G, member 2 Gene
ENSMUSG00000071648	4.11234	12.4166	14.2276	3.01934	1.59423	3.45972	1.79066	1.14585	0.196423	Rom1	rod outer segment membrane protein 1 Gene
ENSMUSG00000071656	1.58717	9.71635	5.19522	6.12181	2.61396	3.27326	1.71073	0.534689	-0.903227	Lrrn4cl	LRRN4 C-terminal like Gene
ENSMUSG00000073411	57.1516	121.474	284.68	2.12546	1.08778	4.98114	2.31648	2.34356	1.2287	H2-D1	histocompatibility 2, D region locus 1 Gene
ENSMUSG00000039852	35.4947	74.6381	117.385	2.1028	1.07231	3.3071	1.72557	1.57271	0.653257	Rere	arginine glutamic acid dipeptide (RE) repeats Gene
ENSMUSG00000072941	1.79697	9.14388	121.668	5.0885	2.34724	67.707	6.08123	13.3059	3.73399	Sod3	superoxide dismutase 3, extracellular Gene
ENSMUSG00000073147	3.66154	11.6134	42.5776	3.17172	1.66527	11.6283	3.53957	3.66625	1.87431	5031425E22Rik	RIKEN cDNA 5031425E22 gene Gene
ENSMUSG00000073415	1.2164	1.51899	6.17263	1.24876	0.320499	5.0745	2.34327	4.06362	2.02277	Gm10501	predicted gene 10501 Gene
ENSMUSG00000073435	2.13557	11.1974	11.7517	5.24331	2.39048	5.50287	2.46018	1.0495	0.0697055	Nme3	non-metastatic cells 3, protein expressed in Gene
ENSMUSG00000073436	8.45878	23.4619	25.6836	2.77367	1.4718	3.03632	1.60232	1.09469	0.130525	Eme2	essential meiotic endonuclease 1 homolog 2 (S. pombe) Gene
ENSMUSG00000073527	1.84423	2.84111	6.18459	1.54054	0.623432	3.35347	1.74566	2.17682	1.12222	Gm10529	predicted gene 10529 Pseudogene
ENSMUSG00000073664	3.46956	4.45535	11.4912	1.28413	0.360786	3.312	1.7277	2.57919	1.36692	Nbeal1	neurobeachin like 1 Gene
ENSMUSG00000073674	14.8198	11.4286	262.137	0.771172	-0.374875	17.6883	4.14473	22.9369	4.5196	Gm6644	predicted gene 6644 Pseudogene
ENSMUSG00000073987	8.94613	16.3117	55.6486	1.82333	0.866576	6.2204	2.63701	3.41156	1.77043	Ggh	gamma-glutamyl hydrolase Gene
ENSMUSG00000074141	2.17654	6.65796	12.1878	3.05896	1.61304	5.59963	2.48533	1.83057	0.87229	Il4i1	interleukin 4 induced 1 Gene
ENSMUSG00000074227	2.25682	5.14783	28.682	2.28101	1.18967	12.7091	3.66779	5.57167	2.47811	Spint2	serine protease inhibitor, Kunitz type 2 Gene
ENSMUSG00000074466	2.14472	11.4593	7.51564	5.34304	2.41766	3.50425	1.80911	0.655854	-0.608554	Gm15417	predicted gene 15417 Gene
ENSMUSG00000074732	1.39455	6.11146	5.81715	4.38239	2.13172	4.17135	2.06051	0.951843	-0.0712046	BC029127	cDNA sequence BC029127 Gene
ENSMUSG00000074766	6.12589	2.55515	31.5115	0.417107	-1.26151	5.144	2.36289	12.3326	3.6244	Ism1	isthmin 1 homolog (zebrafish) Gene
ENSMUSG00000074794	9.22325	24.6893	89.6196	2.67685	1.42054	9.7167	3.28047	3.6299	1.85993	Arrdc3	arrestin domain containing 3 Gene
ENSMUSG00000074796	1.77813	2.68883	11.2925	1.51216	0.596613	6.35075	2.66693	4.19978	2.07031	Slc4a11	solute carrier family 4, sodium bicarbonate transporter-like, member 11 Gene
ENSMUSG00000074934	32.6874	19.1221	299.36	0.585	-0.773491	9.15828	3.19508	15.6552	3.96857	Grem1	gremlin 1 Gene
ENSMUSG00000075425	1	1.69917	8.59622	1.69917	0.76483	8.59622	3.1037	5.05907	2.33887	Gm13547	predicted gene 13547 Gene
ENSMUSG00000035545	37.4143	78.1617	114.267	2.08909	1.06287	3.0541	1.61075	1.46193	0.547875	Leng8	leukocyte receptor cluster (LRC) member 8 Gene
ENSMUSG00000075876	1	1	7.16515	1	0	7.16515	2.841	7.16515	2.841	Snord14c	small nucleolar RNA, C/D box 14C Gene
ENSMUSG00000077705	1	1.71257	6.11283	1.71257	0.776163	6.11283	2.61184	3.56939	1.83568	n-R5s202	nuclear encoded rRNA 5S 202 Gene
ENSMUSG00000078247	1.11799	21.9483	12.1946	19.632	4.29513	10.9077	3.44727	0.555608	-0.847861	Airn	antisense Igf2r RNA Gene
ENSMUSG00000078606	3.81574	8.98437	11.9273	2.35456	1.23546	3.12582	1.64423	1.32756	0.408776	Gm4070	predicted gene 4070 Gene
ENSMUSG00000079017	1	141.135	35.1633	141.135	7.14093	35.1633	5.136	0.249147	-2.00493	Ifi27l2a	interferon, alpha-inducible protein 27 like 2A Gene
ENSMUSG00000038400	52.5594	118.722	319.839	2.25882	1.17557	6.08529	2.60533	2.69401	1.42976	Pmepa1	prostate transmembrane protein, androgen induced 1 Gene
ENSMUSG00000079057	1.84329	5.18569	6.45622	2.81327	1.49225	3.50254	1.8084	1.24501	0.316154	Cyp4v3	cytochrome P450, family 4, subfamily v, polypeptide 3 Gene
ENSMUSG00000079514	3.31169	5.64212	26.1695	1.70369	0.768666	7.90215	2.98224	4.63824	2.21358	Gm16309	predicted gene 16309 Gene
ENSMUSG00000079615	1.11412	2.18243	5.55741	1.95888	0.97003	4.98817	2.31851	2.54644	1.34848	Hspa14	heat shock protein 14 Gene
ENSMUSG00000080316	5.57718	17.5817	41.334	3.15244	1.65647	7.41127	2.88972	2.35096	1.23325	Ncrna00085	non-protein coding RNA 85 Gene
ENSMUSG00000080342	1	1	5.7157	1	0	5.7157	2.51493	5.7157	2.51493	AC132367.1
ENSMUSG00000081058	1.17275	7.88717	11.7835	6.72535	2.74961	10.0477	3.3288	1.49401	0.579188	Hist2h3c2-ps	histone cluster 2, H3c2, pseudogene Pseudogene
ENSMUSG00000081756	8.83172	13.761	29.616	1.55813	0.639818	3.35336	1.74561	2.15217	1.10579	Gm12291	predicted gene 12291 Pseudogene
ENSMUSG00000081775	5.12981	9.92436	21.4814	1.93464	0.952067	4.18756	2.06611	2.16451	1.11404	Gm12420	predicted gene 12420 Pseudogene
ENSMUSG00000081853	1.67572	5.62584	5.31267	3.35727	1.74729	3.17039	1.66466	0.944334	-0.0826301	Gm13735	predicted gene 13735 Pseudogene
ENSMUSG00000081944	1.25754	4.87597	6.27326	3.8774	1.95509	4.98853	2.31862	1.28657	0.363526	Gm12276	predicted gene 12276 Pseudogene
ENSMUSG00000082002	2.47613	2.1256	7.46612	0.858436	-0.220217	3.01524	1.59227	3.51248	1.81249	Gm6568	predicted pseudogene 6568 Pseudogene
ENSMUSG00000082087	11.1275	8.12631	241.216	0.730291	-0.453456	21.6775	4.43813	29.6834	4.89158	Gm12138	predicted gene 12138 Pseudogene
ENSMUSG00000082243	5.13476	8.35492	16.6163	1.62713	0.702331	3.23605	1.69423	1.9888	0.991901	Gm12076	predicted gene 12076 Pseudogene
ENSMUSG00000082449	1	1	6.35754	1	0	6.35754	2.66847	6.35754	2.66847	Gm15244	predicted gene 15244 Pseudogene
ENSMUSG00000083282	3.28158	17.1399	11.799	5.22307	2.3849	3.59552	1.8462	0.688393	-0.538697	Ctsf	cathepsin F Gene
ENSMUSG00000083679	1.48125	8.19419	5.23649	5.53194	2.46779	3.53518	1.82178	0.639049	-0.646001	Gm12892	predicted gene 12892 Pseudogene
ENSMUSG00000083768	2.22162	4.89399	9.51958	2.20289	1.1394	4.28497	2.09929	1.94516	0.959888	Gm15362	predicted gene 15362 Pseudogene
ENSMUSG00000083892	71.7896	81.1228	269.971	1.13001	0.176333	3.76059	1.91096	3.32794	1.73463	Gm1848	predicted gene 1848 Pseudogene
ENSMUSG00000085287	1.13116	5.55157	6.41569	4.90786	2.29509	5.67178	2.5038	1.15565	0.208709	4833418N02Rik	RIKEN cDNA 4833418N02 gene Gene
ENSMUSG00000085566	6.44181	15.9192	27.4195	2.47122	1.30523	4.25649	2.08966	1.72242	0.784439	A730017L22Rik	RIKEN cDNA A730017L22 gene Gene
ENSMUSG00000085586	1.67638	3.49118	5.85112	2.08257	1.05837	3.49034	1.80337	1.67597	0.744999	Gm11613	predicted gene 11613 Gene
ENSMUSG00000085696	1.17984	6.61351	11.6692	5.60544	2.48683	9.8905	3.30604	1.76445	0.819217	2700086A05Rik	RIKEN cDNA 2700086A05 gene Gene
ENSMUSG00000086331	1.26275	1.71942	8.31799	1.36164	0.445345	6.58718	2.71966	4.83768	2.27432	Gm16310	predicted gene 16310 Gene
ENSMUSG00000086472	1.83388	3.6896	7.43557	2.0119	1.00856	4.05454	2.01954	2.01528	1.01098	Gm16172	predicted gene 16172 Gene
ENSMUSG00000086488	3.75755	11.4189	12.5289	3.03893	1.60356	3.33432	1.73739	1.0972	0.133831	1600020E01Rik	RIKEN cDNA 1600020E01 gene Gene
ENSMUSG00000086915	1.14622	8.38395	8.97666	7.31441	2.87074	7.83151	2.96929	1.0707	0.0985486	Gm16365	predicted gene 16365 Gene
ENSMUSG00000086968	2.61218	13.7855	8.71418	5.2774	2.39983	3.33599	1.73811	0.632127	-0.661715	4933431E20Rik	RIKEN cDNA 4933431E20 gene Gene
ENSMUSG00000087143	6.11242	19.494	25.7575	3.18925	1.67322	4.21396	2.07518	1.3213	0.401962	A830082K12Rik	RIKEN cDNA A830082K12 gene Gene
ENSMUSG00000087331	1.82177	22.8214	27.5219	12.527	3.64697	15.1072	3.91717	1.20597	0.270194	1810021B22Rik	RIKEN cDNA 1810021B22 gene Gene
ENSMUSG00000087403	1.28611	4.64115	5.75173	3.60866	1.85146	4.47217	2.16098	1.23929	0.309514	2900056M20Rik	RIKEN cDNA 2900056M20 gene Gene
ENSMUSG00000088170	1	1.18695	5.6162	1.18695	0.247259	5.6162	2.48959	4.73162	2.24233	7SK.146	7SK RNA
ENSMUSG00000002900	85.7588	173.411	263.182	2.02208	1.01584	3.06886	1.6177	1.51767	0.601863	Lamb1	laminin B1 Gene
ENSMUSG00000089417	1	4.3113	5.19743	4.3113	2.10812	5.19743	2.3778	1.20554	0.269679	snoU90.1	Small nucleolar RNA U90
ENSMUSG00000064350	186.956	375.317	889.852	2.00752	1.00541	4.7597	2.25087	2.37094	1.24546	mt-Ty	mitochondrially encoded tRNA tyrosine Gene
ENSMUSG00000089637	18.6461	11.2456	57.3712	0.603103	-0.729523	3.07684	1.62145	5.10167	2.35097	Hmga1-rs1	high mobility group AT-hook I, related sequence 1 Pseudogene
ENSMUSG00000089774	8.82412	21.3133	71.1294	2.41535	1.27223	8.0608	3.01092	3.33732	1.73869	Slc5a3	solute carrier family 5 (inositol transporters), member 3 Gene
ENSMUSG00000089791	5.19144	8.19473	47.6187	1.57851	0.65856	9.17252	3.19732	5.81089	2.53876	Gm3555	predicted pseudogene 3555 Pseudogene
ENSMUSG00000090086	6.41294	29.1352	24.9123	4.54319	2.1837	3.88469	1.9578	0.855058	-0.225905	AI480526	expressed sequence AI480526 Gene
ENSMUSG00000090257	1.7172	1.97796	7.28416	1.15185	0.203954	4.24189	2.08471	3.68267	1.88075	Gm4524	predicted gene 4524 Gene
ENSMUSG00000090394	2.33283	4.66742	8.15218	2.00076	1.00055	3.49455	1.8051	1.74661	0.804559	RP23-71J17.1	RIKEN cDNA 4930523C07 gene (4930523C07Rik), transcript variant 2, non-coding RNA
ENSMUSG00000090850	1.55495	2.11125	6.89473	1.35776	0.441229	4.43405	2.14863	3.26571	1.7074	AC154854.1	predicted gene 4659 (Gm4659), mRNA
ENSMUSG00000090853	1	1	12.2325	1	0	12.2325	3.61265	12.2325	3.61265	AC167669.2
ENSMUSG00000090877	22.3357	31.1118	196.772	1.39292	0.478111	8.80975	3.1391	6.32467	2.66099	Hspa1b	heat shock protein 1B Gene
ENSMUSG00000091383	3.76512	22.2373	15.6944	5.90613	2.56221	4.16835	2.05948	0.705767	-0.502736	AC160122.2	Histone H2A type 1-H
ENSMUSG00000091895	9.25697	19.1415	29.4326	2.06779	1.04809	3.17951	1.66881	1.53764	0.620714	AC160526.1
ENSMUSG00000091971	12.5122	18.1551	115.921	1.45099	0.537034	9.26464	3.21174	6.38507	2.6747	Hspa1a	heat shock protein 1A Gene
ENSMUSG00000092097	1.64724	5.31222	6.84431	3.22493	1.68927	4.15503	2.05486	1.28841	0.365592	AC122826.1

## Sheet: repressed in dense
Ensembl gene id	average non-dense	average dense	average spheres	fold change dense/non-dense	log change dense/non-dense	Fold change spheres/non-dense	log change spheres/non-dense	Fold change spheres/dense	log change spheres/dense	Gene name	Description
ENSMUSG00000037411	814.579	9.87181	77.651	0.0121189	-6.3666	0.0953265	-3.39098	7.86593	2.97562	Serpine1	serine (or cysteine) peptidase inhibitor, clade E, member 1 Gene
ENSMUSG00000027832	328.49	4.63632	1	0.0141141	-6.14672	0.00304423	-8.35971	0.215688	-2.21298	Ptx3	pentraxin related gene Gene
ENSMUSG00000020953	114.412	1.93611	1.2772	0.0169223	-5.88493	0.0111632	-6.48511	0.659672	-0.600179	Coch	coagulation factor C homolog (Limulus polyphemus) Gene
ENSMUSG00000022206	111.714	2.48413	1.74659	0.0222366	-5.49092	0.0156346	-5.99912	0.703101	-0.508196	Npr3	natriuretic peptide receptor 3 Gene
ENSMUSG00000001349	49.1291	1.12523	1	0.0229035	-5.44829	0.0203545	-5.61851	0.88871	-0.170216	Cnn1	calponin 1 Gene
ENSMUSG00000020644	61.437	1.85486	8.1163	0.0301912	-5.04973	0.132108	-2.92021	4.3757	2.12951	Id2	inhibitor of DNA binding 2 Gene
ENSMUSG00000064725	28.8263	1	1	0.0346905	-4.84931	0.0346905	-4.84931	1	0	Snord96a	small nucleolar RNA, C/D box 96A Gene
ENSMUSG00000032085	415.655	16.1537	1.42822	0.0388634	-4.68545	0.00343606	-8.18503	0.0884138	-3.49958	Tagln	transgelin Gene
ENSMUSG00000020649	172.192	6.94672	3.82921	0.0403427	-4.63155	0.022238	-5.49083	0.551226	-0.859284	Rrm2	ribonucleotide reductase M2 Gene
ENSMUSG00000005357	46.8113	1.94333	1	0.0415142	-4.59025	0.0213624	-5.54878	0.514581	-0.958531	Slc1a6	solute carrier family 1 (high affinity aspartate/glutamate transporter), member 6 Gene
ENSMUSG00000028195	924.464	38.6775	16.1137	0.0418377	-4.57905	0.0174303	-5.84226	0.416617	-1.2632	Cyr61	cysteine rich protein 61 Gene
ENSMUSG00000032332	46.4332	1.99616	1.35556	0.04299	-4.53985	0.0291939	-5.09819	0.679085	-0.558336	Col12a1	collagen, type XII, alpha 1 Gene
ENSMUSG00000064816	22.5687	1	14.7947	0.0443093	-4.49625	0.655541	-0.609242	14.7947	3.88701	SNORD24.1	Small nucleolar RNA SNORD24
ENSMUSG00000029372	24.3922	1.14146	1	0.0467962	-4.41746	0.0409968	-4.60835	0.876071	-0.19088	Ppbp	pro-platelet basic protein Gene
ENSMUSG00000064968	19.1269	1	1	0.0522825	-4.25753	0.0522825	-4.25753	1	0	Snord47	small nucleolar RNA, C/D box 47 Gene
ENSMUSG00000062196	23.1117	1.2962	1.93615	0.0560842	-4.15626	0.0837737	-3.57736	1.49371	0.578902	Fabp5l2	fatty acid binding protein 5-like 2 Pseudogene
ENSMUSG00000082401	83.7571	4.85374	4.11453	0.0579501	-4.10904	0.0491245	-4.34741	0.847703	-0.238369	Gm14328	predicted gene 14328 Pseudogene
ENSMUSG00000050069	31.4582	1.94115	1.978	0.0617058	-4.01845	0.0628771	-3.99132	1.01898	0.027129	Grem2	gremlin 2 homolog, cysteine knot superfamily (Xenopus laevis) Gene
ENSMUSG00000046057	64.6562	4.14769	1.77422	0.0641499	-3.96241	0.0274408	-5.18753	0.42776	-1.22512	Gm15428	predicted pseudogene 15428 Pseudogene
ENSMUSG00000021765	21.9396	1.42792	1.53213	0.0650839	-3.94156	0.0698338	-3.83993	1.07298	0.101624	Fst	follistatin Gene
ENSMUSG00000053846	21.8441	1.45588	1.79673	0.0666486	-3.90728	0.0822525	-3.6038	1.23412	0.303484	Lipg	lipase, endothelial Gene
ENSMUSG00000074280	81.4413	5.43182	4.31453	0.0666961	-3.90625	0.0529772	-4.23849	0.794307	-0.332231	Gm6166	predicted gene 6166 Pseudogene
ENSMUSG00000030346	31.9223	2.26317	1.84844	0.0708962	-3.81815	0.0579043	-4.11018	0.816748	-0.292037	Rad51ap1	RAD51 associated protein 1 Gene
ENSMUSG00000008318	24.6958	1.77283	2.1757	0.0717869	-3.80014	0.0881	-3.50471	1.22724	0.295421	Relt	RELT tumor necrosis factor receptor Gene
ENSMUSG00000042489	34.5648	2.49947	1.81159	0.0723125	-3.78961	0.0524113	-4.25398	0.724789	-0.464367	Clspn	claspin homolog (Xenopus laevis) Gene
ENSMUSG00000041842	19.1815	1.38885	1.73454	0.072406	-3.78775	0.0904281	-3.46709	1.2489	0.320661	Fhdc1	FH2 domain containing 1 Gene
ENSMUSG00000027533	158.116	11.8198	11.3956	0.0747539	-3.74171	0.0720714	-3.79443	0.964116	-0.0527218	Fabp5	fatty acid binding protein 5, epidermal Gene
ENSMUSG00000006715	27.926	2.11575	1.59899	0.0757627	-3.72237	0.0572581	-4.12638	0.755755	-0.404009	Gmnn	geminin Gene
ENSMUSG00000061048	16.4932	1.25114	1.15466	0.0758579	-3.72056	0.0700081	-3.83633	0.922885	-0.115777	Cdh3	cadherin 3 Gene
ENSMUSG00000022034	24.7185	1.87621	1.73967	0.0759031	-3.7197	0.0703794	-3.8287	0.927227	-0.109006	Esco2	establishment of cohesion 1 homolog 2 (S. cerevisiae) Gene
ENSMUSG00000040204	92.215	7.12894	1.64135	0.0773079	-3.69324	0.0177991	-5.81205	0.230237	-2.11881	2810417H13Rik	RIKEN cDNA 2810417H13 gene Gene
ENSMUSG00000021411	28.5985	2.21544	3.14872	0.0774669	-3.69028	0.110101	-3.18311	1.42126	0.50717	1300014I06Rik	RIKEN cDNA 1300014I06 gene Gene
ENSMUSG00000031262	21.9982	1.74517	1.45622	0.0793326	-3.65594	0.0661975	-3.91708	0.83443	-0.261138	Cenpi	centromere protein I Gene
ENSMUSG00000046223	75.9693	6.11114	31.45	0.0804422	-3.6359	0.413983	-1.27236	5.14634	2.36355	Plaur	plasminogen activator, urokinase receptor Gene
ENSMUSG00000031963	21.8479	1.78158	5.33399	0.0815451	-3.61626	0.244142	-2.03421	2.99395	1.58205	Bmper	BMP-binding endothelial regulator Gene
ENSMUSG00000077440	12.2311	1	9.28315	0.0817585	-3.61249	0.758976	-0.397874	9.28315	3.21461	SNORD101.1	Small nucleolar RNA SNORD101
ENSMUSG00000032400	52.1127	4.28191	4.19182	0.0821664	-3.60531	0.0804374	-3.63599	0.978958	-0.0306811	Zwilch	Zwilch, kinetochore associated, homolog (Drosophila) Gene
ENSMUSG00000037020	16.5383	1.37921	1.47412	0.0833949	-3.5839	0.089134	-3.48788	1.06882	0.0960167	Wdr62	WD repeat domain 62 Gene
ENSMUSG00000029366	25.6792	2.14152	1.83574	0.0833949	-3.5839	0.0714876	-3.80616	0.857218	-0.222266	Dck	deoxycytidine kinase Gene
ENSMUSG00000017861	34.229	2.92439	1.51145	0.0854359	-3.54901	0.0441571	-4.50121	0.516845	-0.952195	Mybl2	myeloblastosis oncogene-like 2 Gene
ENSMUSG00000078521	14.9272	1.27638	1	0.0855073	-3.54781	0.0669918	-3.89987	0.783463	-0.352063	2610002D18Rik	RIKEN cDNA 2610002D18 gene Gene
ENSMUSG00000060777	25.3561	2.18172	1	0.0860428	-3.5388	0.0394382	-4.66426	0.458355	-1.12546	Gm10087	predicted gene 10087 Pseudogene
ENSMUSG00000077563	11.5794	1	6.16542	0.0863601	-3.53349	0.532446	-0.909292	6.16542	2.6242	Snora68	small nucleolar RNA, H/ACA box 68 Gene
ENSMUSG00000020974	14.1129	1.22494	1.74132	0.0867956	-3.52623	0.123384	-3.01877	1.42155	0.507464	Pole2	polymerase (DNA directed), epsilon 2 (p59 subunit) Gene
ENSMUSG00000088219	11.4658	1	5.56315	0.0872159	-3.51927	0.485195	-1.04336	5.56315	2.4759	snoU83B.1	Small nucleolar RNA U83B
ENSMUSG00000084220	17.1816	1.51211	1.48315	0.0880076	-3.50623	0.0863223	-3.53412	0.98085	-0.0278956	Gm12387	predicted gene 12387 Pseudogene
ENSMUSG00000074026	59.6424	5.3157	1.41558	0.0891261	-3.48801	0.0237344	-5.39687	0.266302	-1.90887	Gm6091	predicted pseudogene 6091 Pseudogene
ENSMUSG00000065208	11.1988	1	2.94212	0.0892956	-3.48527	0.262719	-1.92841	2.94212	1.55686	SNORA4.4	Small nucleolar RNA SNORA4
ENSMUSG00000027454	25.5718	2.28731	1.21617	0.0894465	-3.48283	0.047559	-4.39414	0.531704	-0.911306	Gins1	GINS complex subunit 1 (Psf1 homolog) Gene
ENSMUSG00000002020	199.625	17.9559	33.6638	0.0899479	-3.47477	0.168635	-2.56802	1.87481	0.906745	Ltbp2	latent transforming growth factor beta binding protein 2 Gene
ENSMUSG00000042029	31.5998	2.84959	1.59142	0.0901772	-3.47109	0.0503617	-4.31153	0.558475	-0.840436	Ncapg2	non-SMC condensin II complex, subunit G2 Gene
ENSMUSG00000026669	35.1467	3.16955	1.47587	0.0901805	-3.47104	0.0419915	-4.57376	0.465639	-1.10272	Mcm10	minichromosome maintenance deficient 10 (S. cerevisiae) Gene
ENSMUSG00000050410	79.1253	7.13642	5.41552	0.0901913	-3.47087	0.0684423	-3.86897	0.758857	-0.3981	Tcf19	transcription factor 19 Gene
ENSMUSG00000028194	64.8772	5.88797	2.73982	0.0907557	-3.46187	0.0422308	-4.56556	0.465324	-1.10369	Ddah1	dimethylarginine dimethylaminohydrolase 1 Gene
ENSMUSG00000041301	11.9983	1.11413	1.13188	0.0928568	-3.42885	0.0943368	-3.40604	1.01594	0.0228135	Cftr	cystic fibrosis transmembrane conductance regulator homolog Gene
ENSMUSG00000056457	11.9596	1.11374	5.99184	0.0931253	-3.42468	0.501007	-0.997099	5.37992	2.42758	Prl2c3	prolactin family 2, subfamily c, member 3 Gene
ENSMUSG00000027750	163.886	15.3784	1.82132	0.093836	-3.41372	0.0111133	-6.49157	0.118434	-3.07785	Postn	periostin, osteoblast specific factor Gene
ENSMUSG00000020185	17.1197	1.64539	1.42122	0.0961109	-3.37916	0.0830166	-3.59046	0.863758	-0.211301	E2f7	E2F transcription factor 7 Gene
ENSMUSG00000019997	779.339	74.9452	142.484	0.0961651	-3.37834	0.182827	-2.45145	1.90118	0.926894	Ctgf	connective tissue growth factor Gene
ENSMUSG00000022021	34.1641	3.31171	1.12918	0.0969352	-3.36683	0.0330516	-4.91913	0.340966	-1.5523	Diap3	diaphanous homolog 3 (Drosophila) Gene
ENSMUSG00000078982	11.6893	1.13899	1.66352	0.0974393	-3.35935	0.142312	-2.81287	1.46052	0.546479	Gm11025	predicted gene 11025 Pseudogene
ENSMUSG00000031352	23.3961	2.31879	1.59465	0.09911	-3.33483	0.0681589	-3.87495	0.687709	-0.54013	Hccs	holocytochrome c synthetase Gene
ENSMUSG00000029414	15.8222	1.57721	1.67722	0.0996837	-3.3265	0.106005	-3.2378	1.06341	0.0886974	Kntc1	kinetochore associated 1 Gene
ENSMUSG00000022422	15.812	1.59244	1	0.100711	-3.31171	0.0632432	-3.98295	0.627967	-0.671239	Dscc1	defective in sister chromatid cohesion 1 homolog (S. cerevisiae) Gene
ENSMUSG00000028364	88.1563	8.88877	31.9348	0.10083	-3.31001	0.362251	-1.46494	3.59271	1.84507	Tnc	tenascin C Gene
ENSMUSG00000038963	21.2315	2.14133	149.952	0.100856	-3.30963	7.06267	2.82021	70.0274	6.12985	Slco4a1	solute carrier organic anion transporter family, member 4a1 Gene
ENSMUSG00000027859	26.3385	2.66676	7.13192	0.101249	-3.30401	0.270779	-1.88481	2.67437	1.4192	Ngf	nerve growth factor Gene
ENSMUSG00000005410	121.182	12.5115	5.11116	0.103246	-3.27584	0.0421776	-4.56738	0.408515	-1.29154	Mcm5	minichromosome maintenance deficient 5, cell division cycle 46 (S. cerevisiae) Gene
ENSMUSG00000039396	27.1437	2.8263	1.22758	0.104123	-3.26363	0.0452253	-4.46673	0.434343	-1.20309	Neil3	nei like 3 (E. coli) Gene
ENSMUSG00000022033	78.9112	8.31681	2.13149	0.105395	-3.24613	0.0270112	-5.2103	0.256287	-1.96417	Pbk	PDZ binding kinase Gene
ENSMUSG00000021707	11.8879	1.26826	1.79142	0.106685	-3.22857	0.150692	-2.73032	1.4125	0.49825	Dhfr	dihydrofolate reductase Gene
ENSMUSG00000039994	39.9425	4.29139	5.78836	0.107439	-3.21841	0.144917	-2.7867	1.34883	0.43171	Timeless	timeless homolog (Drosophila) Gene
ENSMUSG00000054408	386.772	41.7334	42.5647	0.107902	-3.21221	0.110051	-3.18375	1.01992	0.0284533	Spcs3	signal peptidase complex subunit 3 homolog (S. cerevisiae) Gene
ENSMUSG00000028312	58.3585	6.41156	5.38729	0.109865	-3.18619	0.0923138	-3.43731	0.840246	-0.251116	Smc2	structural maintenance of chromosomes 2 Gene
ENSMUSG00000090607	29.8825	3.34125	4.25544	0.111813	-3.16084	0.142406	-2.81192	1.2736	0.348917	RP24-308O7.1
ENSMUSG00000017499	17.1558	1.93171	1.33948	0.112599	-3.15074	0.0780777	-3.67895	0.693417	-0.528205	Cdc6	cell division cycle 6 homolog (S. cerevisiae) Gene
ENSMUSG00000021569	23.182	2.61261	1.12191	0.1127	-3.14944	0.0483958	-4.36897	0.429422	-1.21953	Trip13	thyroid hormone receptor interactor 13 Gene
ENSMUSG00000030978	128.849	14.5245	11.2112	0.112725	-3.14912	0.0870109	-3.52266	0.771887	-0.373539	Rrm1	ribonucleotide reductase M1 Gene
ENSMUSG00000019970	591.458	67.2797	129.6	0.113752	-3.13603	0.219119	-2.19021	1.92629	0.945823	Sgk1	serum/glucocorticoid regulated kinase 1 Gene
ENSMUSG00000041859	73.9148	8.41136	4.2319	0.113798	-3.13545	0.0572538	-4.12649	0.503117	-0.991034	Mcm3	minichromosome maintenance deficient 3 (S. cerevisiae) Gene
ENSMUSG00000000028	34.6441	3.94591	6.33238	0.113898	-3.13418	0.182784	-2.45179	1.6048	0.68239	Cdc45	cell division cycle 45 homolog (S. cerevisiae) Gene
ENSMUSG00000064797	8.73585	1	11.5965	0.114471	-3.12695	1.32746	0.408669	11.5965	3.53562	snoZ40.1	Small nucleolar RNA Z40
ENSMUSG00000035455	18.4835	2.12216	1.61468	0.114814	-3.12263	0.0873576	-3.51692	0.760864	-0.39429	Fignl1	fidgetin-like 1 Gene
ENSMUSG00000079092	9.67999	1.11374	5.93167	0.115056	-3.11959	0.612777	-0.706566	5.3259	2.41302	Prl2c2	prolactin family 2, subfamily c, member 2 Gene
ENSMUSG00000082610	8.6822	1	1	0.115178	-3.11806	0.115178	-3.11806	1	0	Gm13829	predicted gene 13829 Pseudogene
ENSMUSG00000022322	38.9486	4.519	1.11243	0.116025	-3.1075	0.0285615	-5.12978	0.246168	-2.02229	Shcbp1	Shc SH2-domain binding protein 1 Gene
ENSMUSG00000001131	393.792	45.8239	81.8424	0.116366	-3.10326	0.207832	-2.26651	1.78602	0.836751	Timp1	tissue inhibitor of metalloproteinase 1 Gene
ENSMUSG00000030584	12.1847	1.41818	1.61881	0.116391	-3.10295	0.132857	-2.91205	1.14147	0.190894	Dpf1	D4, zinc and double PHD fingers family 1 Gene
ENSMUSG00000027323	63.5694	7.41143	3.86474	0.116588	-3.10051	0.0607955	-4.03989	0.521456	-0.939381	Rad51	RAD51 homolog (S. cerevisiae) Gene
ENSMUSG00000039601	69.369	8.13714	2.12172	0.117302	-3.0917	0.0305859	-5.03099	0.260745	-1.93929	Rcan2	regulator of calcineurin 2 Gene
ENSMUSG00000027656	81.1768	9.61657	1.13135	0.118465	-3.07747	0.0139369	-6.16495	0.117646	-3.08747	Wisp2	WNT1 inducible signaling pathway protein 2 Gene
ENSMUSG00000036006	9.78566	1.15934	1.35151	0.118473	-3.07737	0.138112	-2.85609	1.16577	0.221278	Fam65b	family with sequence similarity 65, member B Gene
ENSMUSG00000062510	9.88622	1.1958	1.35571	0.120956	-3.04745	0.137131	-2.86637	1.13373	0.181079	Nsl1	NSL1, MIND kinetochore complex component, homolog (S. cerevisiae) Gene
ENSMUSG00000037621	12.7796	1.55937	1.11238	0.12202	-3.03482	0.0870429	-3.52213	0.713352	-0.487313	Atoh8	atonal homolog 8 (Drosophila) Gene
ENSMUSG00000077212	8.15345	1	1	0.122647	-3.02741	0.122647	-3.02741	1	0	Snord69	small nucleolar RNA, C/D box 69 Gene
ENSMUSG00000049723	8.11725	1	1.87132	0.123194	-3.02099	0.230537	-2.11693	1.87132	0.90406	Mmp12	matrix metallopeptidase 12 Gene
ENSMUSG00000025001	95.5625	11.8616	11.6425	0.124123	-3.01015	0.121832	-3.03704	0.981535	-0.0268886	Hells	helicase, lymphoid specific Gene
ENSMUSG00000037572	27.7472	3.46962	2.96121	0.125044	-2.99949	0.106721	-3.22808	0.853467	-0.228593	Wdhd1	WD repeat and HMG-box DNA binding protein 1 Gene
ENSMUSG00000028702	14.4762	1.81862	1.29579	0.125628	-2.99277	0.089512	-3.48178	0.712514	-0.489009	Rad54l	RAD54 like (S. cerevisiae) Gene
ENSMUSG00000028347	19.1482	2.41684	1.11631	0.126218	-2.98601	0.0582986	-4.10039	0.461889	-1.11438	Tmeff1	transmembrane protein with EGF-like and two follistatin-like domains 1 Gene
ENSMUSG00000051220	11.9837	1.51412	1.87143	0.126348	-2.98452	0.156164	-2.67886	1.23598	0.305656	Ercc6l	excision repair cross-complementing rodent repair deficiency complementation group 6 - like Gene
ENSMUSG00000000489	9.6649	1.2218	1.44577	0.126416	-2.98375	0.14959	-2.74092	1.18331	0.242831	Pdgfb	platelet derived growth factor, B polypeptide Gene
ENSMUSG00000029591	14.3488	1.81632	1.14732	0.126584	-2.98184	0.0799596	-3.64458	0.631674	-0.662749	Ung	uracil DNA glycosylase Gene
ENSMUSG00000083407	12.5768	1.59615	1.63411	0.126913	-2.97809	0.129931	-2.94418	1.02378	0.0339066	Gm13176	predicted gene 13176 Pseudogene
ENSMUSG00000030528	9.73411	1.23611	1.28312	0.126988	-2.97724	0.131817	-2.92339	1.03803	0.0538489	Blm	Bloom syndrome, RecQ helicase-like Gene
ENSMUSG00000030513	12.4512	1.58416	1.11917	0.12723	-2.97449	0.0898845	-3.47578	0.706472	-0.501296	Pcsk6	proprotein convertase subtilisin/kexin type 6 Gene
ENSMUSG00000031629	23.4487	2.99219	2.61194	0.127606	-2.97023	0.11139	-3.16631	0.872919	-0.19608	Mlf1ip	myeloid leukemia factor 1 interacting protein Gene
ENSMUSG00000019214	42.7389	5.46831	2.17778	0.127947	-2.96638	0.0509553	-4.29462	0.398254	-1.32824	Chtf18	CTF18, chromosome transmission fidelity factor 18 homolog (S. cerevisiae) Gene
ENSMUSG00000028718	11.2231	1.44515	1.61519	0.128766	-2.95718	0.143916	-2.7967	1.11766	0.16048	Stil	Scl/Tal1 interrupting locus Gene
ENSMUSG00000045273	18.8282	2.43322	1.64733	0.129233	-2.95195	0.087493	-3.51469	0.677017	-0.562736	Cenph	centromere protein H Gene
ENSMUSG00000022945	39.4958	5.11111	1.84832	0.129409	-2.94999	0.046798	-4.41741	0.361629	-1.46742	Chaf1b	chromatin assembly factor 1, subunit B (p60) Gene
ENSMUSG00000022673	129.413	16.7494	21.2176	0.129425	-2.94981	0.163952	-2.60865	1.26677	0.341159	Mcm4	minichromosome maintenance deficient 4 homolog (S. cerevisiae) Gene
ENSMUSG00000001228	92.3212	11.9562	2.94964	0.129507	-2.9489	0.0319498	-4.96805	0.246704	-2.01915	Uhrf1	ubiquitin-like, containing PHD and RING finger domains, 1 Gene
ENSMUSG00000037474	16.3375	2.11847	1.78913	0.129669	-2.94709	0.10951	-3.19086	0.844536	-0.243769	Dtl	denticleless homolog (Drosophila) Gene
ENSMUSG00000081578	49.1343	6.4171	8.79134	0.130603	-2.93674	0.178925	-2.48257	1.36999	0.454162	Gm12611	predicted gene 12611 Pseudogene
ENSMUSG00000005470	31.8412	4.17119	1.91947	0.131	-2.93236	0.0602827	-4.05211	0.460174	-1.11975	Asf1b	ASF1 anti-silencing function 1 homolog B (S. cerevisiae) Gene
ENSMUSG00000019773	56.8992	7.52118	5.94695	0.132184	-2.91938	0.104517	-3.25819	0.790694	-0.338808	Fbxo5	F-box protein 5 Gene
ENSMUSG00000034883	14.4655	1.91942	1	0.132689	-2.91388	0.06913	-3.85454	0.520992	-0.940668	Ppil5	peptidylprolyl isomerase (cyclophilin) like 5 Gene
ENSMUSG00000017716	94.8644	12.6148	2.69917	0.132977	-2.91075	0.0284529	-5.13528	0.213968	-2.22453	Birc5	baculoviral IAP repeat-containing 5 Gene
ENSMUSG00000032135	21.1188	2.81799	1.49123	0.133435	-2.90579	0.0706115	-3.82395	0.529181	-0.918166	Mcam	melanoma cell adhesion molecule Gene
ENSMUSG00000021965	21.9547	2.94646	1.33897	0.134206	-2.89748	0.060988	-4.03533	0.454434	-1.13786	F630043A04Rik	RIKEN cDNA F630043A04 gene Gene
ENSMUSG00000023092	582.244	78.3294	14.2395	0.13453	-2.894	0.0244562	-5.35366	0.181789	-2.45966	Fhl1	four and a half LIM domains 1 Gene
ENSMUSG00000032113	12.3413	1.66192	1.91574	0.134663	-2.89257	0.15523	-2.68752	1.15273	0.205053	Chek1	checkpoint kinase 1 homolog (S. pombe) Gene
ENSMUSG00000035310	16.9122	2.27825	2.72325	0.134711	-2.89206	0.161024	-2.63466	1.19533	0.257406	Lin54	lin-54 homolog (C. elegans) Gene
ENSMUSG00000042286	12.7598	1.73277	1	0.135799	-2.88046	0.0783709	-3.67354	0.577111	-0.79308	Stab1	stabilin 1 Gene
ENSMUSG00000087141	8.96297	1.22235	1.44355	0.136378	-2.87432	0.161057	-2.63436	1.18096	0.239956	Plcxd2	phosphatidylinositol-specific phospholipase C, X domain containing 2 Gene
ENSMUSG00000065226	17.9218	2.44632	1	0.136499	-2.87303	0.0557978	-4.16365	0.408777	-1.29061	SNORA8.1	Small nucleolar RNA SNORA8
ENSMUSG00000046179	21.1256	2.89163	1.23628	0.136878	-2.86903	0.0585203	-4.09492	0.427536	-1.22588	E2f8	E2F transcription factor 8 Gene
ENSMUSG00000024640	416.412	57.1127	82.2933	0.137154	-2.86613	0.197625	-2.33917	1.44089	0.526961	Psat1	phosphoserine aminotransferase 1 Gene
ENSMUSG00000027955	62.4357	8.57679	7.13821	0.13737	-2.86386	0.114329	-3.12874	0.832271	-0.264875	Fam198b	family with sequence similarity 198, member B Gene
ENSMUSG00000045751	27.7131	3.82222	1.85984	0.137921	-2.85809	0.0671106	-3.89732	0.486588	-1.03923	F730047E07Rik	RIKEN cDNA F730047E07 gene Gene
ENSMUSG00000022240	11.6917	1.61733	1.91385	0.138332	-2.8538	0.163693	-2.61093	1.18334	0.242862	Ctnnd2	catenin (cadherin associated protein), delta 2 Gene
ENSMUSG00000028007	226.914	31.4251	41.5163	0.138489	-2.85215	0.182961	-2.4504	1.32112	0.401758	Snx7	sorting nexin 7 Gene
ENSMUSG00000090649	21.1118	2.92497	6.51917	0.138547	-2.85156	0.308792	-1.69529	2.2288	1.15627	AL845291.1	Putative uncharacterized protein
ENSMUSG00000026196	8.75165	1.21752	1.61144	0.139119	-2.84561	0.18413	-2.4412	1.32354	0.404402	Bard1	BRCA1 associated RING domain 1 Gene
ENSMUSG00000026576	46.8286	6.53292	195.534	0.139507	-2.84159	4.17553	2.06196	29.9306	4.90355	Atp1b1	ATPase, Na+/K+ transporting, beta 1 polypeptide Gene
ENSMUSG00000007080	28.1653	3.94642	2.52883	0.140116	-2.8353	0.0897855	-3.47737	0.640792	-0.642073	Pole	polymerase (DNA directed), epsilon Gene
ENSMUSG00000072980	15.9817	2.25259	1.62232	0.140948	-2.82677	0.101511	-3.3003	0.720199	-0.473532	Oip5	Opa interacting protein 5 Gene
ENSMUSG00000024742	59.433	8.38189	8.9861	0.141031	-2.82592	0.151197	-2.7255	1.07209	0.10042	Fen1	flap structure specific endonuclease 1 Gene
ENSMUSG00000005148	19.9654	2.81628	7.77926	0.141058	-2.82564	0.389637	-1.3598	2.76225	1.46584	Klf5	Kruppel-like factor 5 Gene
ENSMUSG00000027715	133.856	18.8878	4.99291	0.141105	-2.82516	0.0373005	-4.74466	0.264346	-1.9195	Ccna2	cyclin A2 Gene
ENSMUSG00000035049	14.9223	2.11462	4.55575	0.141708	-2.819	0.305298	-1.71171	2.15441	1.1073	Rrp12	ribosomal RNA processing 12 homolog (S. cerevisiae) Gene
ENSMUSG00000036223	7.88553	1.11858	1.12152	0.141852	-2.81754	0.142225	-2.81376	1.00263	0.00378756	Ska1	spindle and kinetochore associated complex subunit 1 Gene
ENSMUSG00000081056	13.6986	1.94471	1.65811	0.141965	-2.81639	0.121043	-3.04641	0.852624	-0.230018	Gm13998	predicted gene 13998 Pseudogene
ENSMUSG00000019942	346.815	49.7789	19.2423	0.143531	-2.80056	0.0554828	-4.17182	0.386555	-1.37125	Cdk1	cyclin-dependent kinase 1 Gene
ENSMUSG00000027115	7.88213	1.13277	1.52597	0.143713	-2.79873	0.193599	-2.36885	1.34712	0.42988	Kif18a	kinesin family member 18A Gene
ENSMUSG00000056394	114.763	16.5457	8.39349	0.144173	-2.79413	0.0731378	-3.77324	0.507291	-0.979114	Lig1	ligase I, DNA, ATP-dependent Gene
ENSMUSG00000023908	14.7448	2.12597	1.48111	0.144185	-2.79401	0.10045	-3.31545	0.696677	-0.521438	Pkmyt1	protein kinase, membrane associated tyrosine/threonine 1 Gene
ENSMUSG00000026683	38.2366	5.52243	1.42331	0.144428	-2.79158	0.0372237	-4.74763	0.257733	-1.95605	Nuf2	NUF2, NDC80 kinetochore complex component, homolog (S. cerevisiae) Gene
ENSMUSG00000071724	7.71318	1.11675	1.48647	0.144785	-2.78801	0.192718	-2.37543	1.33106	0.41258	Gm10345	predicted gene 10345 Gene
ENSMUSG00000064634	6.89627	1	2.31799	0.145006	-2.78582	0.336121	-1.57295	2.31799	1.21287	SNORA1.1	Small nucleolar RNA SNORA1
ENSMUSG00000061533	28.8444	4.19182	1.94231	0.145325	-2.78264	0.0673375	-3.89245	0.463358	-1.1098	4930534B04Rik	RIKEN cDNA 4930534B04 gene Gene
ENSMUSG00000028884	51.1221	7.44213	6.1627	0.145576	-2.78016	0.120549	-3.05231	0.828083	-0.272153	Rpa2	replication protein A2 Gene
ENSMUSG00000019992	9.82712	1.43119	2.18675	0.145637	-2.77955	0.222522	-2.16798	1.52792	0.611568	Fam54a	family with sequence similarity 54, member A Gene
ENSMUSG00000028633	113.618	16.6112	12.1877	0.146202	-2.77397	0.107269	-3.22069	0.733707	-0.446724	Ctps	cytidine 5'-triphosphate synthase Gene
ENSMUSG00000026355	81.5966	11.9599	11.5976	0.146574	-2.7703	0.142134	-2.81468	0.969706	-0.0443801	Mcm6	minichromosome maintenance deficient 6 (MIS5 homolog, S. pombe) (S. cerevisiae) Gene
ENSMUSG00000006678	21.2314	3.11668	1.29879	0.146795	-2.76812	0.0611727	-4.03097	0.416721	-1.26285	Pola1	polymerase (DNA directed), alpha 1 Gene
ENSMUSG00000022978	21.2921	3.14859	3.52415	0.147876	-2.75754	0.165514	-2.59497	1.11928	0.162569	2610039C10Rik	RIKEN cDNA 2610039C10 gene Gene
ENSMUSG00000028873	48.4414	7.17553	2.19764	0.148128	-2.75508	0.0453669	-4.46222	0.306268	-1.70713	Cdca8	cell division cycle associated 8 Gene
ENSMUSG00000051235	11.1878	1.66416	1.48918	0.148747	-2.74906	0.133107	-2.90934	0.894852	-0.160279	Gen1	Gen homolog 1, endonuclease (Drosophila) Gene
ENSMUSG00000023919	21.2353	3.1679	1.55565	0.149181	-2.74486	0.0732579	-3.77087	0.491067	-1.02601	Cenpq	centromere protein Q Gene
ENSMUSG00000047757	11.3528	1.69544	1.58893	0.149341	-2.74331	0.13996	-2.83692	0.937179	-0.0936031	Fancb	Fanconi anemia, complementation group B Gene
ENSMUSG00000023087	21.8216	3.27273	3.96795	0.149977	-2.73719	0.181836	-2.45929	1.21243	0.277899	Ccrn4l	CCR4 carbon catabolite repression 4-like (S. cerevisiae) Gene
ENSMUSG00000022332	6.66389	1	1.83413	0.150063	-2.73636	0.275234	-1.86127	1.83413	0.875094	Khdrbs3	KH domain containing, RNA binding, signal transduction associated 3 Gene
ENSMUSG00000014599	1283.49	193.123	229.662	0.150467	-2.73248	0.178937	-2.48248	1.18921	0.249999	Csf1	colony stimulating factor 1 (macrophage) Gene
ENSMUSG00000002835	41.1283	6.19916	3.15168	0.150727	-2.72999	0.0766304	-3.70594	0.508404	-0.975953	Chaf1a	chromatin assembly factor 1, subunit A (p150) Gene
ENSMUSG00000025395	62.3654	9.41738	4.25124	0.151003	-2.72735	0.0681666	-3.87479	0.451425	-1.14744	Prim1	DNA primase, p49 subunit Gene
ENSMUSG00000064981	6.62188	1	3.56718	0.151014	-2.72724	0.538695	-0.89246	3.56718	1.83478	Snora70	small nucleolar RNA, H/ACA box 70 Gene
ENSMUSG00000008136	33.9647	5.16263	13.4188	0.151999	-2.71786	0.395082	-1.33978	2.59923	1.37808	Fhl2	four and a half LIM domains 2 Gene
ENSMUSG00000027326	13.9351	2.11911	1.5483	0.15207	-2.71719	0.111108	-3.16997	0.730636	-0.452775	Casc5	cancer susceptibility candidate 5 Gene
ENSMUSG00000002068	57.4334	8.73858	4.78619	0.152152	-2.71642	0.0833347	-3.58494	0.547708	-0.868521	Ccne1	cyclin E1 Gene
ENSMUSG00000017146	12.217	1.86212	1.14914	0.152421	-2.71387	0.0940606	-3.41027	0.617111	-0.696397	Brca1	breast cancer 1 Gene
ENSMUSG00000033762	11.7577	1.79562	1.63172	0.152719	-2.71105	0.138779	-2.84914	0.908722	-0.138089	Recql4	RecQ protein-like 4 Gene
ENSMUSG00000005233	58.7159	8.96944	2.89135	0.15276	-2.71066	0.0492431	-4.34393	0.322356	-1.63327	Spc25	SPC25, NDC80 kinetochore complex component, homolog (S. cerevisiae) Gene
ENSMUSG00000035683	29.9215	4.59553	1.85162	0.153587	-2.70288	0.0618828	-4.01432	0.402918	-1.31144	Melk	maternal embryonic leucine zipper kinase Gene
ENSMUSG00000005732	312.188	47.9822	56.9458	0.153696	-2.70185	0.182409	-2.45476	1.18681	0.24709	Ranbp1	RAN binding protein 1 Gene
ENSMUSG00000028212	34.6158	5.33485	2.24215	0.154116	-2.69791	0.0647724	-3.94848	0.420284	-1.25056	Ccne2	cyclin E2 Gene
ENSMUSG00000031562	15.487	2.39329	1.63115	0.154535	-2.69399	0.105324	-3.24709	0.681555	-0.553098	Dctd	dCMP deaminase Gene
ENSMUSG00000042846	6.45179	1	1	0.154996	-2.6897	0.154996	-2.6897	1	0	Lrrtm3	leucine rich repeat transmembrane neuronal 3 Gene
ENSMUSG00000082279	21.2158	3.28932	2.26694	0.155041	-2.68928	0.106851	-3.22633	0.689179	-0.537049	Gm12870	predicted gene 12870 Pseudogene
ENSMUSG00000027018	111.652	17.3173	21.6179	0.155101	-2.68872	0.193618	-2.36871	1.24834	0.320008	Hat1	histone aminotransferase 1 Gene
ENSMUSG00000083668	31.6111	4.91721	1.16516	0.155553	-2.68452	0.036859	-4.76184	0.236954	-2.07732	Gm5648	predicted pseudogene 5648 Pseudogene
ENSMUSG00000065219	6.4188	1	1	0.155792	-2.6823	0.155792	-2.6823	1	0	Snord32a	small nucleolar RNA, C/D box 32A Gene
ENSMUSG00000035873	23.1259	3.61616	5.67186	0.156368	-2.67698	0.24526	-2.02762	1.56848	0.649365	Pawr	PRKC, apoptosis, WT1, regulator Gene
ENSMUSG00000002870	72.5159	11.3577	7.43867	0.156624	-2.67462	0.10258	-3.28518	0.654944	-0.610556	Mcm2	minichromosome maintenance deficient 2 mitotin (S. cerevisiae) Gene
ENSMUSG00000024795	14.4896	2.28263	1.13756	0.157535	-2.66625	0.0785088	-3.671	0.498357	-1.00475	Kif20b	kinesin family member 20B Gene
ENSMUSG00000054855	27.3415	4.31912	3.46424	0.157969	-2.66228	0.126703	-2.98048	0.802072	-0.318197	Rnd1	Rho family GTPase 1 Gene
ENSMUSG00000089639	11.5858	1.8315	1	0.158081	-2.66126	0.0863126	-3.53429	0.546002	-0.873022	Gm2862	predicted gene 2862 Pseudogene
ENSMUSG00000083242	11.7257	1.85462	3.65388	0.158167	-2.66048	0.311614	-1.68217	1.97015	0.978308	Gm15659	predicted gene 15659 Pseudogene
ENSMUSG00000025758	39.2591	6.21129	2.16353	0.158212	-2.66007	0.0551091	-4.18157	0.348323	-1.5215	Plk4	polo-like kinase 4 (Drosophila) Gene
ENSMUSG00000038379	15.4647	2.4489	1.45559	0.158354	-2.65877	0.0941234	-3.4093	0.594385	-0.75053	Ttk	Ttk protein kinase Gene
ENSMUSG00000040749	14.1611	2.24484	2.83147	0.158522	-2.65725	0.199947	-2.32231	1.26132	0.334933	Siah1b	seven in absentia 1B Gene
ENSMUSG00000002489	8.91454	1.41717	5.75714	0.158973	-2.65315	0.645816	-0.630806	4.06243	2.02234	Tiam1	T-cell lymphoma invasion and metastasis 1 Gene
ENSMUSG00000020897	39.5226	6.31154	1.32314	0.159694	-2.64661	0.0334781	-4.90064	0.209638	-2.25402	Aurkb	aurora kinase B Gene
ENSMUSG00000035783	961.682	153.852	2.11198	0.159982	-2.64402	0.00219613	-8.83082	0.0137273	-6.18681	Acta2	actin, alpha 2, smooth muscle, aorta Gene
ENSMUSG00000084133	11.7232	1.88845	1.26192	0.161087	-2.63409	0.107643	-3.21567	0.668231	-0.581582	Gm12856	predicted gene 12856 Pseudogene
ENSMUSG00000022360	71.8219	11.5738	9.28176	0.161146	-2.63356	0.129233	-2.95195	0.801961	-0.318395	Atad2	ATPase family, AAA domain containing 2 Gene
ENSMUSG00000028128	72.3116	11.6564	26.1165	0.161198	-2.6331	0.361166	-1.46927	2.24052	1.16383	F3	coagulation factor III Gene
ENSMUSG00000012443	26.1127	4.23172	1.97159	0.162056	-2.62544	0.0755028	-3.72733	0.465906	-1.10189	Kif11	kinesin family member 11 Gene
ENSMUSG00000029802	61.5999	9.98597	7.19278	0.16211	-2.62495	0.116766	-3.09831	0.720288	-0.473354	Abcg2	ATP-binding cassette, sub-family G (WHITE), member 2 Gene
ENSMUSG00000067608	264.497	42.9188	81.1333	0.162266	-2.62357	0.306746	-1.70489	1.89039	0.918683	Pcna-ps2	proliferating cell nuclear antigen pseudogene 2 Pseudogene
ENSMUSG00000037887	9.94197	1.61415	1.74645	0.162357	-2.62276	0.175664	-2.50911	1.08196	0.113648	Dusp8	dual specificity phosphatase 8 Gene
ENSMUSG00000023886	8.46194	1.37673	35.3444	0.162696	-2.61975	4.17686	2.06242	25.6728	4.68217	Smoc2	SPARC related modular calcium binding 2 Gene
ENSMUSG00000021714	11.7178	1.91518	1.84219	0.163441	-2.61316	0.157212	-2.66922	0.961889	-0.0560571	Cenpk	centromere protein K Gene
ENSMUSG00000024790	21.1521	3.45892	5.51462	0.163526	-2.61241	0.260712	-1.93947	1.59431	0.672936	Sac3d1	SAC3 domain containing 1 Gene
ENSMUSG00000037466	9.66169	1.58887	1.85512	0.164451	-2.60427	0.192008	-2.38076	1.16757	0.223511	4930427A07Rik	RIKEN cDNA 4930427A07 gene Gene
ENSMUSG00000025747	78.2885	12.934	6.49112	0.165209	-2.59763	0.0829128	-3.59226	0.501864	-0.99463	Tyms	thymidylate synthase Gene
ENSMUSG00000022881	82.6216	13.7856	7.2999	0.166852	-2.58336	0.0883534	-3.50057	0.52953	-0.917215	Rfc4	replication factor C (activator 1) 4 Gene
ENSMUSG00000026779	13.1737	2.21674	1.57385	0.168269	-2.57115	0.119469	-3.0653	0.709984	-0.494142	Mastl	microtubule associated serine/threonine kinase-like Gene
ENSMUSG00000024791	21.118	3.55715	1.19471	0.168442	-2.56967	0.0565733	-4.14374	0.335862	-1.57406	Cdca5	cell division cycle associated 5 Gene
ENSMUSG00000005481	76.9438	12.9613	24.1716	0.168452	-2.56959	0.314146	-1.6705	1.86489	0.899094	Ddx39	DEAD (Asp-Glu-Ala-Asp) box polypeptide 39 Gene
ENSMUSG00000032586	8.41642	1.41877	1.7132	0.168572	-2.56857	0.203554	-2.29651	1.20752	0.272051	Traip	TRAF-interacting protein Gene
ENSMUSG00000029910	67.7554	11.4242	4.78749	0.168609	-2.56825	0.0706584	-3.823	0.419066	-1.25475	Mad2l1	MAD2 mitotic arrest deficient-like 1 (yeast) Gene
ENSMUSG00000021115	18.9436	3.19911	2.95192	0.168876	-2.56597	0.155827	-2.68198	0.92273	-0.116019	Vrk1	vaccinia related kinase 1 Gene
ENSMUSG00000033031	32.1835	5.43647	3.58315	0.168921	-2.56558	0.111335	-3.16702	0.659095	-0.601442	C330027C09Rik	RIKEN cDNA C330027C09 gene Gene
ENSMUSG00000063727	22.2574	3.76394	7.65115	0.169109	-2.56397	0.343758	-1.54054	2.03275	1.02344	Tnfrsf11b	tumor necrosis factor receptor superfamily, member 11b (osteoprotegerin) Gene
ENSMUSG00000028068	21.1499	3.58661	1.74253	0.169581	-2.55995	0.0823897	-3.60139	0.485843	-1.04144	Iqgap3	IQ motif containing GTPase activating protein 3 Gene
ENSMUSG00000080950	8.91237	1.51138	3.44883	0.169582	-2.55995	0.386972	-1.3697	2.28192	1.19025	Gm7278	predicted gene 7278 Pseudogene
ENSMUSG00000028614	66.7437	11.3217	13.1182	0.16963	-2.55954	0.196547	-2.34706	1.15868	0.212483	Tmem48	transmembrane protein 48 Gene
ENSMUSG00000005087	165.783	28.1715	111.329	0.16993	-2.55699	0.671536	-0.574463	3.95183	1.98252	Cd44	CD44 antigen Gene
ENSMUSG00000025006	11.2629	1.91926	1.23523	0.170406	-2.55295	0.109673	-3.18872	0.643597	-0.63577	Sorbs1	sorbin and SH3 domain containing 1 Gene
ENSMUSG00000032815	18.2426	3.11143	1.11373	0.170558	-2.55166	0.0610509	-4.03384	0.357948	-1.48218	Fanca	Fanconi anemia, complementation group A Gene
ENSMUSG00000024691	51.7156	8.82713	9.75619	0.170686	-2.55058	0.188651	-2.40621	1.10525	0.144373	Fam111a	family with sequence similarity 111, member A Gene
ENSMUSG00000027959	15.1998	2.59732	1.96178	0.170878	-2.54896	0.129066	-2.95382	0.755309	-0.404861	Sass6	spindle assembly 6 homolog (C. elegans) Gene
ENSMUSG00000030188	54.9787	9.41141	7.11414	0.171183	-2.54639	0.129398	-2.95011	0.755906	-0.403721	Magohb	mago-nashi homolog B (Drosophila) Gene
ENSMUSG00000029377	72.6342	12.4491	96.3255	0.171395	-2.5446	1.32617	0.407268	7.73751	2.95187	Ereg	epiregulin Gene
ENSMUSG00000083994	18.2469	3.13816	2.75569	0.171983	-2.53966	0.151022	-2.72717	0.878124	-0.187503	Gm16465	predicted gene 16465 Pseudogene
ENSMUSG00000048922	33.6198	5.7897	1.25494	0.172211	-2.53775	0.0373273	-4.74363	0.216753	-2.20587	Cdca2	cell division cycle associated 2 Gene
ENSMUSG00000026134	26.4112	4.56487	4.8698	0.172838	-2.53251	0.184384	-2.43922	1.0668	0.0932887	Prim2	DNA primase, p58 subunit Gene
ENSMUSG00000027353	8.15217	1.41242	1.18133	0.173257	-2.52902	0.14491	-2.78677	0.836387	-0.257757	Mcm8	minichromosome maintenance deficient 8 (S. cerevisiae) Gene
ENSMUSG00000031756	21.3589	3.71619	1.43837	0.173989	-2.52294	0.067343	-3.89233	0.387055	-1.36939	Cenpn	centromere protein N Gene
ENSMUSG00000026784	16.3329	2.845	4.4151	0.174189	-2.52128	0.27032	-1.88726	1.55188	0.634017	Pdss1	prenyl (solanesyl) diphosphate synthase, subunit 1 Gene
ENSMUSG00000080929	9.45716	1.64755	1.9189	0.174212	-2.52108	0.202904	-2.30113	1.1647	0.219956	Gm12891	predicted gene 12891 Pseudogene
ENSMUSG00000001517	51.1712	8.9464	5.46175	0.174833	-2.51595	0.106735	-3.2279	0.610497	-0.711943	Foxm1	forkhead box M1 Gene
ENSMUSG00000038943	77.6792	13.6619	3.6917	0.175875	-2.50737	0.0475249	-4.39517	0.270219	-1.8878	Prc1	protein regulator of cytokinesis 1 Gene
ENSMUSG00000078773	9.59258	1.68821	1.25673	0.175991	-2.50642	0.131011	-2.93224	0.744416	-0.425818	Rad54b	RAD54 homolog B (S. cerevisiae) Gene
ENSMUSG00000028175	8.33611	1.46816	1.38444	0.17612	-2.50537	0.166078	-2.59007	0.942979	-0.0847028	Depdc1a	DEP domain containing 1a Gene
ENSMUSG00000036875	6.91294	1.21972	1.98951	0.17644	-2.50275	0.287795	-1.79689	1.63112	0.705867	Dna2	DNA replication helicase 2 homolog (yeast) Gene
ENSMUSG00000036768	16.6863	2.95398	1.61918	0.17703	-2.49793	0.0970365	-3.36533	0.548135	-0.867397	Kif15	kinesin family member 15 Gene
ENSMUSG00000034311	27.3969	4.86179	1.18667	0.177457	-2.49445	0.0433141	-4.52902	0.244081	-2.03457	Kif4	kinesin family member 4 Gene
ENSMUSG00000030254	25.8186	4.58272	9.95394	0.177497	-2.49413	0.385533	-1.37507	2.17206	1.11906	Rad18	RAD18 homolog (S. cerevisiae) Gene
ENSMUSG00000030268	49.4676	8.85816	17.2111	0.17907	-2.48141	0.347926	-1.52315	1.94296	0.95826	Bcat1	branched chain aminotransferase 1, cytosolic Gene
ENSMUSG00000027342	211.618	37.9173	65.7122	0.179178	-2.48053	0.310523	-1.68723	1.73304	0.793306	Pcna	proliferating cell nuclear antigen Gene
ENSMUSG00000006585	23.6448	4.23743	3.44121	0.179212	-2.48026	0.145538	-2.78054	0.812097	-0.300275	Cdt1	chromatin licensing and DNA replication factor 1 Gene
ENSMUSG00000048327	35.6424	6.39497	1.21371	0.17942	-2.47858	0.0340525	-4.8761	0.189792	-2.39751	Ckap2l	cytoskeleton associated protein 2-like Gene
ENSMUSG00000085487	18.4448	3.31917	3.24711	0.179952	-2.47432	0.176045	-2.50598	0.978291	-0.031664	Gm15654	predicted gene 15654 Pseudogene
ENSMUSG00000027858	8.18386	1.47479	1.58931	0.180207	-2.47227	0.194201	-2.36438	1.07765	0.107894	Tspan2	tetraspanin 2 Gene
ENSMUSG00000031821	61.9796	11.1792	7.15118	0.180368	-2.47098	0.115379	-3.11554	0.639688	-0.64456	Gins2	GINS complex subunit 2 (Psf2 homolog) Gene
ENSMUSG00000022483	5.52125	1	1	0.181118	-2.465	0.181118	-2.465	1	0	Col2a1	collagen, type II, alpha 1 Gene
ENSMUSG00000025574	62.3147	11.3115	4.16749	0.181523	-2.46178	0.0668781	-3.90232	0.368428	-1.44055	Tk1	thymidine kinase 1 Gene
ENSMUSG00000031004	62.7276	11.4215	3.37779	0.182081	-2.45734	0.0538486	-4.21495	0.295739	-1.7576	Mki67	antigen identified by monoclonal antibody Ki 67 Gene
ENSMUSG00000047534	17.3627	3.1665	1.27811	0.182374	-2.45503	0.0736126	-3.7639	0.403636	-1.30887	C79407	expressed sequence C79407 Gene
ENSMUSG00000027699	45.182	8.25751	2.46711	0.182761	-2.45197	0.0546039	-4.19485	0.298772	-1.74288	Ect2	ect2 oncogene Gene
ENSMUSG00000032555	53.1614	9.73188	11.5699	0.183063	-2.44959	0.217638	-2.2	1.18887	0.249592	Topbp1	topoisomerase (DNA) II binding protein 1 Gene
ENSMUSG00000024989	28.5691	5.23621	1.38997	0.183282	-2.44786	0.048653	-4.36133	0.265453	-1.91347	Cep55	centrosomal protein 55 Gene
ENSMUSG00000015880	35.1572	6.45715	2.94712	0.183665	-2.44485	0.0838267	-3.57645	0.456411	-1.13159	Ncapg	non-SMC condensin I complex, subunit G Gene
ENSMUSG00000022385	22.9264	4.21243	1.52154	0.183737	-2.44429	0.0663663	-3.9134	0.361204	-1.46912	Gtse1	G two S phase expressed protein 1 Gene
ENSMUSG00000021485	24.7421	4.55481	1.47161	0.184092	-2.4415	0.0594782	-4.0715	0.32309	-1.62999	Mxd3	Max dimerization protein 3 Gene
ENSMUSG00000033166	51.6148	9.51955	11.8587	0.184435	-2.43882	0.229754	-2.12184	1.24572	0.316981	Dis3	DIS3 mitotic control homolog (S. cerevisiae) Gene
ENSMUSG00000051278	8.82417	1.63112	1.69813	0.184846	-2.4356	0.192441	-2.37751	1.04109	0.0580927	4930422G04Rik	RIKEN cDNA 4930422G04 gene Gene
ENSMUSG00000089967	68.163	12.612	19.1915	0.185026	-2.4342	0.281554	-1.82852	1.5217	0.60568	Gm16550	predicted gene 16550 Pseudogene
ENSMUSG00000006442	121.619	22.5328	15.7431	0.185273	-2.43228	0.129446	-2.94958	0.698679	-0.517299	Srm	spermidine synthase Gene
ENSMUSG00000027379	41.6157	7.7112	1.82219	0.185295	-2.4321	0.0437862	-4.51338	0.236305	-2.08128	Bub1	budding uninhibited by benzimidazoles 1 homolog (S. cerevisiae) Gene
ENSMUSG00000083912	92.1114	17.1117	25.9224	0.185771	-2.4284	0.281424	-1.82918	1.5149	0.59922	Gm5391	predicted gene 5391 Pseudogene
ENSMUSG00000032531	425.125	79.1871	14.1523	0.186268	-2.42455	0.0332896	-4.90879	0.178719	-2.48423	Amotl2	angiomotin-like 2 Gene
ENSMUSG00000027175	7.87466	1.47196	2.34947	0.186924	-2.41947	0.298359	-1.74488	1.59615	0.674595	Tcp11l1	t-complex 11 like 1 Gene
ENSMUSG00000074476	46.19	8.63486	1.49529	0.186942	-2.41934	0.0323726	-4.94908	0.173169	-2.52975	Spc24	SPC24, NDC80 kinetochore complex component, homolog (S. cerevisiae) Gene
ENSMUSG00000020914	148.321	27.7516	6.21584	0.187105	-2.41808	0.041908	-4.57663	0.223981	-2.15855	Top2a	topoisomerase (DNA) II alpha Gene
ENSMUSG00000044934	31.894	5.98313	11.2122	0.187594	-2.41431	0.351546	-1.50821	1.87397	0.906098	Zfp367	zinc finger protein 367 Gene
ENSMUSG00000070063	5.26837	1	4.14797	0.189812	-2.39736	0.787335	-0.344951	4.14797	2.05241	Snora33	small nucleolar RNA, H/ACA box 33 Gene
ENSMUSG00000087247	5.26347	1	1	0.189989	-2.39602	0.189989	-2.39602	1	0	Fam150a	family with sequence similarity 150, member A Gene
ENSMUSG00000060961	5.8691	1.11535	1.21417	0.190038	-2.39564	0.206875	-2.27317	1.0886	0.122469	Slc4a4	solute carrier family 4 (anion exchanger), member 4 Gene
ENSMUSG00000002297	48.3139	9.18455	6.71157	0.190102	-2.39516	0.138916	-2.84772	0.730745	-0.452561	Dbf4	DBF4 homolog (S. cerevisiae) Gene
ENSMUSG00000021469	5.86888	1.11694	1.81158	0.190316	-2.39353	0.308676	-1.69583	1.62192	0.697701	Msx2	homeobox, msh-like 2 Gene
ENSMUSG00000027654	19.4519	3.72781	1.96831	0.191643	-2.38351	0.101189	-3.30487	0.528008	-0.921368	Fam83d	family with sequence similarity 83, member D Gene
ENSMUSG00000041147	6.14294	1.17767	1.81315	0.191711	-2.38299	0.29516	-1.76043	1.53961	0.622563	Brca2	breast cancer 2 Gene
ENSMUSG00000019851	11.672	2.23883	3.13564	0.191813	-2.38223	0.268647	-1.89622	1.40057	0.486015	Perp	PERP, TP53 apoptosis effector Gene
ENSMUSG00000005667	81.6163	15.667	18.4848	0.191959	-2.38113	0.226484	-2.14252	1.17986	0.238613	Mthfd2	methylenetetrahydrofolate dehydrogenase (NAD+ dependent), methenyltetrahydrofolate cyclohydrolase Gene
ENSMUSG00000050107	9.33931	1.79499	1.81718	0.192197	-2.37934	0.194573	-2.36162	1.01236	0.0177235	Gsg2	germ cell-specific gene 2 Gene
ENSMUSG00000010461	21.3123	4.1117	2.79339	0.192926	-2.37388	0.131069	-2.9316	0.679376	-0.557718	Eya4	eyes absent 4 homolog (Drosophila) Gene
ENSMUSG00000069910	12.2594	2.36582	1.68752	0.19298	-2.37348	0.137651	-2.86091	0.713293	-0.487433	Ccdc99	coiled-coil domain containing 99 Gene
ENSMUSG00000027641	25.6612	4.9564	3.81611	0.193147	-2.37223	0.148711	-2.74941	0.769937	-0.377188	Rbl1	retinoblastoma-like 1 (p107) Gene
ENSMUSG00000066878	28.7246	5.5692	6.21767	0.193882	-2.36675	0.216458	-2.20784	1.11644	0.158904	Gm10184	predicted pseudogene 10184 Pseudogene
ENSMUSG00000069083	28.7246	5.5692	6.21767	0.193882	-2.36675	0.216458	-2.20784	1.11644	0.158904	Gm10259	predicted pseudogene 10259 Pseudogene
ENSMUSG00000037736	5.14423	1	1	0.194393	-2.36295	0.194393	-2.36295	1	0	Limch1	LIM and calponin homology domains 1 Gene
ENSMUSG00000037544	23.4781	4.56912	1.86898	0.194611	-2.36133	0.0796051	-3.65099	0.409047	-1.28966	Dlgap5	discs, large (Drosophila) homolog-associated protein 5 Gene
ENSMUSG00000062248	24.9768	4.86121	2.22926	0.194629	-2.3612	0.0892528	-3.48596	0.45858	-1.12475	Cks2	CDC28 protein kinase regulatory subunit 2 Gene
ENSMUSG00000039231	33.1512	6.4928	6.12791	0.195854	-2.35215	0.184848	-2.43559	0.943802	-0.0834434	Suv39h1	suppressor of variegation 3-9 homolog 1 (Drosophila) Gene
ENSMUSG00000084353	41.3952	8.12325	4.2616	0.196237	-2.34933	0.102949	-3.28	0.524618	-0.930662	Gm15452	predicted gene 15452 Pseudogene
ENSMUSG00000051339	11.8649	2.3376	1.94943	0.197018	-2.3436	0.164302	-2.60558	0.833945	-0.261976	2900026A02Rik	RIKEN cDNA 2900026A02 gene Gene
ENSMUSG00000028933	11.2633	2.21977	1.49338	0.197079	-2.34315	0.132588	-2.91498	0.672763	-0.571829	Xrcc2	X-ray repair complementing defective repair in Chinese hamster cells 2 Gene
ENSMUSG00000035184	19.3666	3.81828	1.77285	0.197158	-2.34257	0.0915417	-3.44943	0.464306	-1.10685	Fam124a	family with sequence similarity 124, member A Gene
ENSMUSG00000048574	13.5663	2.67586	1.382	0.197243	-2.34195	0.10187	-3.2952	0.516468	-0.95325	Gm5593	predicted gene 5593 Pseudogene
ENSMUSG00000022177	36.1135	7.12597	7.61614	0.197322	-2.34138	0.210895	-2.24541	1.06879	0.0959736	Haus4	HAUS augmin-like complex, subunit 4 Gene
ENSMUSG00000021811	67.6747	13.3616	17.1869	0.197439	-2.34052	0.253964	-1.9773	1.28629	0.363215	Dnajc9	DnaJ (Hsp40) homolog, subfamily C, member 9 Gene
ENSMUSG00000058729	11.7137	2.31594	2.51751	0.197712	-2.33853	0.21492	-2.21813	1.08704	0.1204	Lin9	lin-9 homolog (C. elegans) Gene
ENSMUSG00000020493	18.7215	3.71225	1.94124	0.198288	-2.33433	0.103691	-3.26964	0.522929	-0.935314	Prr11	proline rich 11 Gene
ENSMUSG00000002718	163.526	32.4729	65.6722	0.198579	-2.33221	0.401601	-1.31617	2.02237	1.01605	Cse1l	chromosome segregation 1-like (S. cerevisiae) Gene
ENSMUSG00000041431	25.9945	5.17274	1.7457	0.198994	-2.3292	0.0671565	-3.89633	0.33748	-1.56713	Ccnb1	cyclin B1 Gene
ENSMUSG00000039055	8.9927	1.79114	1.67942	0.199177	-2.32788	0.186754	-2.42079	0.937629	-0.0929114	Eme1	essential meiotic endonuclease 1 homolog 1 (S. pombe) Gene
ENSMUSG00000064090	16.8674	3.37526	4.8472	0.200105	-2.32117	0.28737	-1.79902	1.4361	0.522151	Vrk2	vaccinia related kinase 2 Gene
ENSMUSG00000035024	18.1459	3.63813	3.93119	0.200493	-2.31837	0.216643	-2.20661	1.08055	0.111767	Ncapd3	non-SMC condensin II complex, subunit D3 Gene
ENSMUSG00000041219	33.4885	6.71987	2.52236	0.200662	-2.31716	0.07532	-3.73082	0.375358	-1.41366	Arhgap11a	Rho GTPase activating protein 11A Gene
ENSMUSG00000024056	21.762	4.37613	1.18729	0.201091	-2.31408	0.054558	-4.19607	0.271311	-1.88198	Ndc80	NDC80 homolog, kinetochore complex component (S. cerevisiae) Gene
ENSMUSG00000027496	37.1131	7.47579	2.27137	0.201432	-2.31163	0.0612014	-4.03029	0.303831	-1.71866	Aurka	aurora kinase A Gene
ENSMUSG00000050578	31.5895	6.38194	169.157	0.202028	-2.30738	5.35486	2.42085	26.5056	4.72822	Mmp13	matrix metallopeptidase 13 Gene
ENSMUSG00000051537	7.91314	1.59881	1.99145	0.202045	-2.30725	0.251664	-1.99043	1.24558	0.316821	Gm5124	predicted pseudogene 5124 Pseudogene
ENSMUSG00000086322	7.96928	1.61136	2.51141	0.202196	-2.30617	0.315136	-1.66595	1.55857	0.640219	E130218I03Rik	RIKEN cDNA E130218I03 gene Gene
ENSMUSG00000029363	45.1123	9.12259	7.15958	0.202219	-2.30601	0.158706	-2.65557	0.784819	-0.349568	Rfc5	replication factor C (activator 1) 5 Gene
ENSMUSG00000080845	12.9787	2.6256	5.4244	0.2023	-2.30543	0.417946	-1.25861	2.06597	1.04682	Gm9115	predicted gene 9115 Pseudogene
ENSMUSG00000051920	15.6711	3.17463	3.15391	0.202578	-2.30345	0.201256	-2.3129	0.993472	-0.00944924	Rspo2	R-spondin 2 homolog (Xenopus laevis) Gene
ENSMUSG00000024660	46.8984	9.52651	4.2776	0.203131	-2.29952	0.0912099	-3.45467	0.449021	-1.15515	Incenp	inner centromere protein Gene
ENSMUSG00000058290	17.2148	3.49929	1.59166	0.203272	-2.29852	0.0924588	-3.43505	0.454852	-1.13653	Espl1	extra spindle poles-like 1 (S. cerevisiae) Gene
ENSMUSG00000034906	35.2319	7.16915	2.86533	0.203485	-2.29701	0.0813278	-3.62011	0.399675	-1.3231	Ncaph	non-SMC condensin I complex, subunit H Gene
ENSMUSG00000018362	23.984	4.91284	5.41486	0.204839	-2.28744	0.22577	-2.14707	1.10218	0.140365	Kpna2	karyopherin (importin) alpha 2 Gene
ENSMUSG00000020330	18.3144	3.75732	1.75428	0.205157	-2.2852	0.0957867	-3.38403	0.466896	-1.09883	Hmmr	hyaluronan mediated motility receptor (RHAMM) Gene
ENSMUSG00000038388	25.6157	5.26732	11.3249	0.205629	-2.28189	0.442106	-1.17754	2.15002	1.10435	Mpp6	membrane protein, palmitoylated 6 (MAGUK p55 subfamily member 6) Gene
ENSMUSG00000028587	11.3845	2.35115	1.26115	0.206522	-2.27563	0.110778	-3.17426	0.536395	-0.898632	Orc1	origin recognition complex, subunit 1 Gene
ENSMUSG00000030662	155.414	32.1121	26.5639	0.206623	-2.27493	0.170924	-2.54857	0.827224	-0.27365	Ipo5	importin 5 Gene
ENSMUSG00000026274	11.9651	2.47411	2.51282	0.206777	-2.27385	0.210012	-2.25145	1.01565	0.0223976	Pask	PAS domain containing serine/threonine kinase Gene
ENSMUSG00000004085	22.6298	4.68276	2.68216	0.206929	-2.27279	0.118524	-3.07675	0.572773	-0.803964	B230120H23Rik	RIKEN cDNA B230120H23 gene Gene
ENSMUSG00000078915	21.67	4.48648	11.1471	0.207036	-2.27204	0.514405	-0.959024	2.48461	1.31302	Hsp25-ps1	heat shock protein 25, pseudogene 1 Pseudogene
ENSMUSG00000048007	23.4766	4.87637	4.62922	0.207712	-2.26734	0.197184	-2.34238	0.949316	-0.07504	Timm8a1	translocase of inner mitochondrial membrane 8 homolog a1 (yeast) Gene
ENSMUSG00000017550	8.51516	1.77381	1.74711	0.208312	-2.26318	0.205177	-2.28506	0.984948	-0.021881	Atad5	ATPase family, AAA domain containing 5 Gene
ENSMUSG00000053965	21.1218	4.41343	6.71865	0.208951	-2.25877	0.31809	-1.65249	1.52232	0.606273	Pde5a	phosphodiesterase 5A, cGMP-specific Gene
ENSMUSG00000082280	53.4127	11.1675	6.13361	0.209079	-2.25788	0.114834	-3.12237	0.54924	-0.864492	Gm7901	predicted gene 7901 Pseudogene
ENSMUSG00000041313	34.1625	7.14321	11.6647	0.209095	-2.25777	0.341449	-1.55026	1.63298	0.707509	Slc7a1	solute carrier family 7 (cationic amino acid transporter, y+ system), member 1 Gene
ENSMUSG00000030677	37.6335	7.87134	2.18366	0.209158	-2.25734	0.0580244	-4.1072	0.277419	-1.84986	Kif22	kinesin family member 22 Gene
ENSMUSG00000039748	7.79381	1.63232	1.18573	0.209438	-2.25541	0.152137	-2.71656	0.726407	-0.46115	Exo1	exonuclease 1 Gene
ENSMUSG00000055723	92.5563	19.3994	7.18684	0.209596	-2.25432	0.0776483	-3.6869	0.370466	-1.43259	Rras2	related RAS viral (r-ras) oncogene homolog 2 Gene
ENSMUSG00000028560	47.6534	9.99769	15.1277	0.2098	-2.25291	0.317453	-1.65538	1.51313	0.597531	Usp1	ubiquitin specific peptidase 1 Gene
ENSMUSG00000082332	5.82712	1.22352	1.51368	0.209971	-2.25174	0.259765	-1.94472	1.23715	0.307017	Gm13384	predicted gene 13384 Pseudogene
ENSMUSG00000048482	34.1538	7.18599	41.2895	0.210401	-2.24879	1.20893	0.273731	5.74584	2.52252	Bdnf	brain derived neurotrophic factor Gene
ENSMUSG00000021958	19.7298	4.15167	8.96926	0.210426	-2.24862	0.454604	-1.13732	2.1604	1.1113	Pinx1	PIN2/TERF1 interacting, telomerase inhibitor 1 Gene
ENSMUSG00000027335	11.496	2.4194	1.35816	0.210456	-2.24841	0.118142	-3.08141	0.561361	-0.832998	Adra1d	adrenergic receptor, alpha 1d Gene
ENSMUSG00000032397	84.9273	17.9685	16.8984	0.211575	-2.24076	0.198975	-2.32934	0.940446	-0.0885833	Tipin	timeless interacting protein Gene
ENSMUSG00000018849	55.2295	11.6885	2.96834	0.211635	-2.24035	0.0537456	-4.21771	0.253953	-1.97736	Wwc1	WW, C2 and coiled-coil domain containing 1 Gene
ENSMUSG00000081289	52.4984	11.1443	9.15776	0.21228	-2.23596	0.174439	-2.51921	0.821741	-0.283245	Gm14857	predicted gene 14857 Pseudogene
ENSMUSG00000057406	69.7232	14.8437	11.1529	0.212895	-2.23178	0.15996	-2.64421	0.751357	-0.41243	Whsc1	Wolf-Hirschhorn syndrome candidate 1 (human) Gene
ENSMUSG00000011179	57.7315	12.3312	26.6512	0.213596	-2.22704	0.46164	-1.11516	2.16128	1.11188	Odc1	ornithine decarboxylase, structural 1 Gene
ENSMUSG00000010048	31.558	6.74139	5.99627	0.213619	-2.22689	0.190008	-2.39587	0.889472	-0.16898	Ifrd2	interferon-related developmental regulator 2 Gene
ENSMUSG00000079555	22.3731	4.78451	11.3169	0.213851	-2.22533	0.505823	-0.983294	2.36531	1.24203	Haus3	HAUS augmin-like complex, subunit 3 Gene
ENSMUSG00000045455	31.7882	6.81246	5.44172	0.214308	-2.22224	0.171187	-2.54635	0.798789	-0.324113	Gm9797	predicted pseudogene 9797 Pseudogene
ENSMUSG00000031107	8.28842	1.77969	2.13333	0.21472	-2.21947	0.257386	-1.95799	1.19871	0.261478	Rbmx2	RNA binding motif protein, X-linked 2 Gene
ENSMUSG00000030512	76.7848	16.4886	17.8429	0.214737	-2.21936	0.232376	-2.10547	1.08214	0.113886	Snrpa1	small nuclear ribonucleoprotein polypeptide A' Gene
ENSMUSG00000021391	14.9653	3.21629	1.77443	0.214917	-2.21815	0.11857	-3.07619	0.551701	-0.85804	Cenpp	centromere protein P Gene
ENSMUSG00000001403	63.2818	13.617	2.49541	0.21518	-2.21638	0.0394333	-4.66444	0.183257	-2.44806	Ube2c	ubiquitin-conjugating enzyme E2C Gene
ENSMUSG00000034773	11.1348	2.39784	1.25961	0.215345	-2.21528	0.113124	-3.14403	0.525313	-0.928752	BC030867	cDNA sequence BC030867 Gene
ENSMUSG00000021597	11.6591	2.51221	2.65166	0.215472	-2.21443	0.227432	-2.13649	1.05551	0.0779359	Ankrd32	ankyrin repeat domain 32 Gene
ENSMUSG00000025403	145.119	31.4329	32.3819	0.216601	-2.20689	0.22314	-2.16398	1.03019	0.0429123	Shmt2	serine hydroxymethyltransferase 2 (mitochondrial) Gene
ENSMUSG00000032601	62.7959	13.6535	18.9148	0.217427	-2.2014	0.30121	-1.73116	1.38534	0.470241	Prkar2a	protein kinase, cAMP dependent regulatory, type II alpha Gene
ENSMUSG00000042515	8.11734	1.76514	1.94634	0.217453	-2.20122	0.239775	-2.06024	1.10265	0.140979	Mum1l1	melanoma associated antigen (mutated) 1-like 1 Gene
ENSMUSG00000022742	16.414	3.57139	3.71199	0.217582	-2.20037	0.226148	-2.14466	1.03937	0.0557051	Cpox	coproporphyrinogen oxidase Gene
ENSMUSG00000053398	112.779	24.5782	14.196	0.217932	-2.19805	0.125874	-2.98994	0.577585	-0.791895	Phgdh	3-phosphoglycerate dehydrogenase Gene
ENSMUSG00000055612	34.1321	7.44184	1.38358	0.21803	-2.1974	0.040536	-4.62465	0.185919	-2.42725	Cdca7	cell division cycle associated 7 Gene
ENSMUSG00000067367	111.331	24.3714	33.1724	0.218909	-2.1916	0.297962	-1.7468	1.36112	0.444793	Lyar	Ly1 antibody reactive clone Gene
ENSMUSG00000020018	37.5524	8.22536	1.75844	0.219037	-2.19076	0.0468264	-4.41653	0.213783	-2.22578	Snrpf	small nuclear ribonucleoprotein polypeptide F Gene
ENSMUSG00000038644	53.1339	11.6461	8.88276	0.219185	-2.18978	0.167177	-2.58055	0.762722	-0.390771	Pold1	polymerase (DNA directed), delta 1, catalytic subunit Gene
ENSMUSG00000021575	6.7775	1.48771	1.74313	0.219508	-2.18766	0.257194	-1.95907	1.17168	0.228583	Ahrr	aryl-hydrocarbon receptor repressor Gene
ENSMUSG00000031626	7.655	1.68436	1	0.220035	-2.1842	0.130634	-2.9364	0.593696	-0.752205	Sorbs2	sorbin and SH3 domain containing 2 Gene
ENSMUSG00000026547	256.712	56.4992	55.3258	0.220088	-2.18385	0.215517	-2.21412	0.979232	-0.030278	Tagln2	transgelin 2 Gene
ENSMUSG00000069793	6.53947	1.44447	1.91882	0.220884	-2.17864	0.293421	-1.76895	1.32839	0.409684	Slfn9	schlafen 9 Gene
ENSMUSG00000027208	142.156	31.4164	28.4447	0.220998	-2.17789	0.200094	-2.32125	0.905411	-0.143356	Fgf7	fibroblast growth factor 7 Gene
ENSMUSG00000029484	382.346	84.5658	51.4156	0.221176	-2.17673	0.134474	-2.8946	0.607995	-0.717869	Anxa3	annexin A3 Gene
ENSMUSG00000029283	13.3219	2.95444	3.3139	0.221773	-2.17285	0.248755	-2.0072	1.12167	0.165643	Cdc7	cell division cycle 7 (S. cerevisiae) Gene
ENSMUSG00000059323	21.2623	4.71722	5.33284	0.221859	-2.17229	0.250812	-1.99532	1.1305	0.176967	Nfkbil2	nuclear factor of kappa light polypeptide gene enhancer in B-cells inhibitor-like 2 Gene
ENSMUSG00000027811	21.1466	4.69287	9.29922	0.221921	-2.17188	0.439751	-1.18524	1.98156	0.986638	4930579G24Rik	RIKEN cDNA 4930579G24 gene Gene
ENSMUSG00000055760	21.1434	4.69266	6.45641	0.221944	-2.17173	0.305363	-1.7114	1.37586	0.460329	Gemin6	gem (nuclear organelle) associated protein 6 Gene
ENSMUSG00000004951	21.4386	4.75915	9.52564	0.221989	-2.17144	0.444321	-1.17033	2.00154	1.00111	Hspb1	heat shock protein 1 Gene
ENSMUSG00000021932	41.7418	9.28464	7.91158	0.222431	-2.16857	0.189536	-2.39945	0.852114	-0.230882	Rnaseh2b	ribonuclease H2, subunit B Gene
ENSMUSG00000073705	15.7139	3.497	1.61512	0.222542	-2.16785	0.102783	-3.28233	0.461858	-1.11448	Apitd1	apoptosis-inducing, TAF9-like domain 1 Gene
ENSMUSG00000038047	17.5516	3.91629	4.23979	0.22313	-2.16404	0.241562	-2.04954	1.0826	0.114505	Haus6	HAUS augmin-like complex, subunit 6 Gene
ENSMUSG00000038267	7.3976	1.65192	1.76726	0.223304	-2.16292	0.238896	-2.06555	1.06982	0.0973724	Slc22a23	solute carrier family 22, member 23 Gene
ENSMUSG00000001707	38.3597	8.61171	15.1119	0.224499	-2.15522	0.393952	-1.34391	1.7548	0.811309	Eef1e1	eukaryotic translation elongation factor 1 epsilon 1 Gene
ENSMUSG00000021701	41.4848	9.38693	3.39128	0.226274	-2.14386	0.0817475	-3.61268	0.361277	-1.46882	Plk2	polo-like kinase 2 (Drosophila) Gene
ENSMUSG00000078762	23.3518	5.28695	4.12918	0.226404	-2.14303	0.176824	-2.49961	0.781013	-0.356582	Haus5	HAUS augmin-like complex, subunit 5 Gene
ENSMUSG00000023004	212.599	48.1598	31.1124	0.226529	-2.14223	0.146343	-2.77257	0.646024	-0.63034	Tuba1b	tubulin, alpha 1B Gene
ENSMUSG00000005360	41.5399	9.41476	112.638	0.226644	-2.1415	2.71157	1.43913	11.964	3.58063	Slc1a3	solute carrier family 1 (glial high affinity glutamate transporter), member 3 Gene
ENSMUSG00000030867	39.4126	8.94398	1.91987	0.226932	-2.13967	0.0487122	-4.35957	0.214655	-2.21991	Plk1	polo-like kinase 1 (Drosophila) Gene
ENSMUSG00000082718	15.6372	3.55464	5.69565	0.227321	-2.1372	0.364238	-1.45705	1.60231	0.680155	Gm14928	predicted gene 14928 Pseudogene
ENSMUSG00000037313	76.5198	17.4158	5.53665	0.227599	-2.13544	0.0723558	-3.78875	0.31791	-1.65331	Tacc3	transforming, acidic coiled-coil containing protein 3 Gene
ENSMUSG00000051378	9.37913	2.13632	1.44715	0.227774	-2.13432	0.154295	-2.69624	0.677403	-0.561914	Kif18b	kinesin family member 18B Gene
ENSMUSG00000031974	48.7181	11.1149	12.8778	0.228148	-2.13196	0.264334	-1.91957	1.15861	0.212391	Abcb10	ATP-binding cassette, sub-family B (MDR/TAP), member 10 Gene
ENSMUSG00000034327	71.6153	16.3393	17.753	0.228154	-2.13192	0.247894	-2.01221	1.08652	0.119717	Kctd9	potassium channel tetramerisation domain containing 9 Gene
ENSMUSG00000083139	18.2266	4.18466	6.35452	0.229591	-2.12286	0.34864	-1.52019	1.51852	0.60267	Gm12418	predicted gene 12418 Pseudogene
ENSMUSG00000024833	31.6785	7.27587	5.88628	0.229679	-2.12231	0.185814	-2.42807	0.809015	-0.305762	Pola2	polymerase (DNA directed), alpha 2 Gene
ENSMUSG00000022070	14.1382	3.2476	3.11984	0.229704	-2.12215	0.220667	-2.18005	0.960662	-0.0578997	6720463M24Rik	RIKEN cDNA 6720463M24 gene Gene
ENSMUSG00000041718	37.4138	8.59544	13.9654	0.22974	-2.12193	0.373269	-1.42171	1.62475	0.700214	Alg13	asparagine-linked glycosylation 13 homolog (S. cerevisiae) Gene
ENSMUSG00000039187	11.9141	2.73813	1.44115	0.229822	-2.12141	0.120962	-3.04738	0.526326	-0.925971	Fanci	Fanconi anemia, complementation group I Gene
ENSMUSG00000028351	7.12786	1.63967	2.21898	0.230037	-2.12006	0.311312	-1.68357	1.35331	0.436494	Dbc1	deleted in bladder cancer 1 (human) Gene
ENSMUSG00000091639	7.69357	1.76998	1.28749	0.230059	-2.11992	0.167347	-2.57909	0.727409	-0.459162	CT030724.1
ENSMUSG00000001473	237.272	54.7611	57.1142	0.230795	-2.11532	0.240713	-2.05462	1.04297	0.0606993	Tubb6	tubulin, beta 6 Gene
ENSMUSG00000029730	69.1617	15.9911	16.8244	0.231214	-2.1127	0.243262	-2.03942	1.05211	0.0732814	Mcm7	minichromosome maintenance deficient 7 (S. cerevisiae) Gene
ENSMUSG00000027203	118.594	27.4322	17.7373	0.231312	-2.11209	0.149564	-2.74117	0.646588	-0.629082	Dut	deoxyuridine triphosphatase Gene
ENSMUSG00000030431	7.18545	1.66425	2.18549	0.231615	-2.1102	0.304155	-1.71712	1.3132	0.393082	2210411K11Rik	RIKEN cDNA 2210411K11 gene Gene
ENSMUSG00000024165	62.1243	14.3973	9.95125	0.23175	-2.10936	0.160183	-2.64221	0.691188	-0.532851	Hn1l	hematological and neurological expressed 1-like Gene
ENSMUSG00000083649	18.4117	4.2728	4.68192	0.23207	-2.10737	0.254291	-1.97545	1.09575	0.131922	Rasl2-9-ps	RAS-like, family 2, locus 9, pseudogene Pseudogene
ENSMUSG00000031971	5.73446	1.33119	1.71779	0.232139	-2.10694	0.299557	-1.7391	1.29042	0.36784	1700054N08Rik	RIKEN cDNA 1700054N08 gene Gene
ENSMUSG00000063531	27.2142	6.32829	1.11281	0.232537	-2.10447	0.040891	-4.61207	0.175848	-2.5076	Sema3e	sema domain, immunoglobulin domain (Ig), short basic domain, secreted, (semaphorin) 3E Gene
ENSMUSG00000028896	35.2646	8.21227	7.33448	0.232876	-2.10237	0.207984	-2.26546	0.893111	-0.163088	Rcc1	regulator of chromosome condensation 1 Gene
ENSMUSG00000033970	64.8542	15.1438	19.1137	0.233505	-2.09847	0.294719	-1.76259	1.26215	0.335885	Rfc3	replication factor C (activator 1) 3 Gene
ENSMUSG00000020973	24.4815	5.72171	6.85418	0.233716	-2.09717	0.279974	-1.83664	1.19792	0.260536	1110034A24Rik	RIKEN cDNA 1110034A24 gene Gene
ENSMUSG00000029430	324.478	76.1564	88.2897	0.234704	-2.09108	0.272098	-1.8778	1.15932	0.21328	Ran	RAN, member RAS oncogene family Gene
ENSMUSG00000021177	24.7912	5.81936	2.32842	0.234735	-2.0909	0.0939212	-3.4124	0.400116	-1.32151	Tdp1	tyrosyl-DNA phosphodiesterase 1 Gene
ENSMUSG00000019880	6.48817	1.52483	6.61953	0.235017	-2.08917	1.02025	0.0289172	4.34117	2.11808	Rspo3	R-spondin 3 homolog (Xenopus laevis) Gene
ENSMUSG00000001056	74.4386	17.5131	21.8268	0.235269	-2.08762	0.293218	-1.76995	1.24631	0.317663	Nhp2	NHP2 ribonucleoprotein homolog (yeast) Gene
ENSMUSG00000081999	356.692	83.9355	96.4481	0.235316	-2.08733	0.270396	-1.88685	1.14907	0.200472	Gm13461	predicted gene 13461 Pseudogene
ENSMUSG00000031697	55.6742	13.1832	16.1854	0.236792	-2.07831	0.290717	-1.78231	1.22773	0.295999	Orc6	origin recognition complex, subunit 6 Gene
ENSMUSG00000026020	113.474	26.932	35.5145	0.23734	-2.07497	0.312974	-1.67589	1.31867	0.399089	Nop58	NOP58 ribonucleoprotein homolog (yeast) Gene
ENSMUSG00000029860	251.579	59.9145	62.1951	0.238154	-2.07003	0.247219	-2.01614	1.03806	0.0538957	Zyx	zyxin Gene
ENSMUSG00000057541	26.6134	6.35161	8.14282	0.238662	-2.06696	0.305967	-1.70855	1.28201	0.358404	Pus7	pseudouridylate synthase 7 homolog (S. cerevisiae) Gene
ENSMUSG00000089945	7.87254	1.88153	1.94132	0.238999	-2.06492	0.246594	-2.01979	1.03178	0.0451291	AF064781	cDNA sequence AF064781 Gene
ENSMUSG00000029687	52.2838	12.5212	4.17112	0.239484	-2.062	0.0797783	-3.64786	0.333126	-1.58586	Ezh2	enhancer of zeste homolog 2 (Drosophila) Gene
ENSMUSG00000042354	89.8425	21.5439	44.5772	0.239797	-2.06012	0.49617	-1.01109	2.06913	1.04902	Gnl3	guanine nucleotide binding protein-like 3 (nucleolar) Gene
ENSMUSG00000075266	11.4728	2.76216	1.1317	0.240758	-2.05434	0.0986419	-3.34166	0.409714	-1.28731	Cenpw	centromere protein W Gene
ENSMUSG00000029861	11.1815	2.69743	1.86476	0.241241	-2.05146	0.166772	-2.58405	0.691312	-0.532592	Fam131b	family with sequence similarity 131, member B Gene
ENSMUSG00000042462	48.3292	11.6647	7.23118	0.241358	-2.05075	0.149623	-2.74059	0.619922	-0.689841	Dctpp1	dCTP pyrophosphatase 1 Gene
ENSMUSG00000040034	41.1722	9.9587	15.9132	0.241879	-2.04764	0.386503	-1.37145	1.59792	0.676195	Nup43	nucleoporin 43 Gene
ENSMUSG00000026037	35.1861	8.51277	21.7244	0.241936	-2.04731	0.617414	-0.695689	2.55198	1.35162	Orc2	origin recognition complex, subunit 2 Gene
ENSMUSG00000090703	11.1118	2.69775	4.19186	0.242783	-2.04226	0.377244	-1.40643	1.55383	0.635832	RP23-314N18.3
ENSMUSG00000088431	17.6152	4.27743	1	0.242826	-2.04201	0.056769	-4.13875	0.233785	-2.09675	AC161117.1
ENSMUSG00000021952	21.9484	5.34244	7.9799	0.243409	-2.03854	0.363576	-1.45967	1.49368	0.578873	Xpo4	exportin 4 Gene
ENSMUSG00000046591	8.12912	1.98617	1.3499	0.244328	-2.03311	0.166057	-2.59025	0.679648	-0.557141	5730590G19Rik	RIKEN cDNA 5730590G19 gene Gene
ENSMUSG00000067219	7.18686	1.75596	2.47347	0.24433	-2.0331	0.344167	-1.53882	1.40862	0.494278	Nipal1	NIPA-like domain containing 1 Gene
ENSMUSG00000038244	13.5419	3.31518	11.665	0.244809	-2.03027	0.861401	-0.215244	3.51866	1.81503	Mical2	microtubule associated monoxygenase, calponin and LIM domain containing 2 Gene
ENSMUSG00000029610	63.1415	15.6216	12.9412	0.247406	-2.01505	0.204955	-2.28662	0.828414	-0.271576	Aimp2	aminoacyl tRNA synthetase complex-interacting multifunctional protein 2 Gene
ENSMUSG00000055044	61.6412	15.2514	6.19782	0.247421	-2.01496	0.100547	-3.31406	0.406378	-1.2991	Pdlim1	PDZ and LIM domain 1 (elfin) Gene
ENSMUSG00000023015	158.181	39.1549	9.8145	0.247532	-2.01431	0.0620458	-4.01052	0.250658	-1.99621	Racgap1	Rac GTPase-activating protein 1 Gene
ENSMUSG00000038482	94.4169	23.4428	24.3171	0.248291	-2.0099	0.257551	-1.95707	1.03729	0.0528262	Tfdp1	transcription factor Dp 1 Gene
ENSMUSG00000058567	11.8161	2.93644	2.68748	0.248512	-2.00861	0.227442	-2.13643	0.915214	-0.127819	Gm10043	predicted pseudogene 10043 Pseudogene
ENSMUSG00000085156	21.161	5.26562	7.33239	0.248836	-2.00673	0.346505	-1.52905	1.3925	0.47768	Gm11974	predicted gene 11974 Gene
ENSMUSG00000041272	11.4587	2.85499	1.46932	0.249156	-2.00488	0.128228	-2.96322	0.51465	-0.958338	Tox	thymocyte selection-associated high mobility group box Gene
ENSMUSG00000031403	92.814	23.1349	35.6475	0.249262	-2.00427	0.384075	-1.38054	1.54085	0.623727	Dkc1	dyskeratosis congenita 1, dyskerin homolog (human) Gene
ENSMUSG00000032939	46.1892	11.5135	24.9412	0.249269	-2.00423	0.539978	-0.889028	2.16625	1.1152	Nup93	nucleoporin 93 Gene
ENSMUSG00000027752	112.858	28.218	24.6313	0.250032	-1.99981	0.218251	-2.19594	0.872891	-0.196126	Exosc8	exosome component 8 Gene
ENSMUSG00000021692	5.29164	1.32372	2.37147	0.250153	-1.99912	0.448154	-1.15793	1.79152	0.841183	Dimt1	DIM1 dimethyladenosine transferase 1-like (S. cerevisiae) Gene
ENSMUSG00000048279	6.15252	1.53933	5.22999	0.250195	-1.99887	0.850058	-0.234367	3.39758	1.76451	Sacs	sacsin Gene
ENSMUSG00000026622	22.6622	5.69576	1.49622	0.251333	-1.99233	0.0660227	-3.92089	0.26269	-1.92857	Nek2	NIMA (never in mitosis gene a)-related expressed kinase 2 Gene
ENSMUSG00000027469	86.8321	21.8493	4.45577	0.251627	-1.99064	0.0513148	-4.28448	0.203932	-2.29384	Tpx2	TPX2, microtubule-associated protein homolog (Xenopus laevis) Gene
ENSMUSG00000046295	11.1969	2.81855	1.31185	0.251725	-1.99008	0.117162	-3.09342	0.465436	-1.10334	Ankle1	ankyrin repeat and LEM domain containing 1 Gene
ENSMUSG00000020075	93.5285	23.5587	44.6242	0.251888	-1.98915	0.477118	-1.06758	1.89417	0.921565	Ddx21	DEAD (Asp-Glu-Ala-Asp) box polypeptide 21 Gene
ENSMUSG00000000751	111.793	28.1627	18.5773	0.251918	-1.98897	0.166175	-2.58922	0.659641	-0.600247	Rpa1	replication protein A1 Gene
ENSMUSG00000023345	12.437	3.13862	2.21318	0.252361	-1.98644	0.177951	-2.49045	0.705145	-0.504007	Poc1a	POC1 centriolar protein homolog A (Chlamydomonas) Gene
ENSMUSG00000072082	21.4485	5.41639	3.41913	0.25253	-1.98547	0.159411	-2.64918	0.631257	-0.663701	Ccnf	cyclin F Gene
ENSMUSG00000022111	26.9922	6.81641	11.3359	0.252533	-1.98546	0.419968	-1.25165	1.66302	0.733809	Uchl3	ubiquitin carboxyl-terminal esterase L3 (ubiquitin thiolesterase) Gene
ENSMUSG00000020250	192.484	48.6517	65.3912	0.252757	-1.98417	0.339723	-1.55757	1.34407	0.426605	Txnrd1	thioredoxin reductase 1 Gene
ENSMUSG00000039910	242.517	61.412	64.6411	0.253227	-1.9815	0.266542	-1.90756	1.05258	0.0739323	Cited2	Cbp/p300-interacting transactivator, with Glu/Asp-rich carboxy-terminal domain, 2 Gene
ENSMUSG00000022346	62.5149	15.8549	12.1694	0.253618	-1.97927	0.194665	-2.36094	0.767551	-0.381665	Myc	myelocytomatosis oncogene Gene
ENSMUSG00000082809	241.983	61.5729	41.9237	0.254451	-1.97454	0.17325	-2.52907	0.680879	-0.554531	Gm14150	predicted gene 14150 Pseudogene
ENSMUSG00000035337	22.7281	5.78436	11.7917	0.254502	-1.97425	0.518813	-0.946712	2.03854	1.02754	Uchl4	ubiquitin carboxyl-terminal esterase L4 Gene
ENSMUSG00000079101	21.4815	5.49116	8.95512	0.255622	-1.96792	0.416875	-1.26231	1.63082	0.705602	Gm2904	predicted pseudogene 2904 Pseudogene
ENSMUSG00000044702	5.28962	1.35339	1.54168	0.255857	-1.96659	0.291453	-1.77866	1.13913	0.187926	Palb2	partner and localizer of BRCA2 Gene
ENSMUSG00000045763	127.16	32.535	7.51746	0.255859	-1.96658	0.0591182	-4.08025	0.231058	-2.11367	Basp1	brain abundant, membrane attached signal protein 1 Gene
ENSMUSG00000039518	11.3111	2.89564	4.66681	0.255999	-1.96579	0.412586	-1.27723	1.61167	0.688557	Cdsn	corneodesmosin Gene
ENSMUSG00000027306	44.5652	11.4122	1.63972	0.256079	-1.96534	0.0367938	-4.76439	0.143682	-2.79905	Nusap1	nucleolar and spindle associated protein 1 Gene
ENSMUSG00000020739	123.988	31.7741	34.5147	0.256267	-1.96428	0.27837	-1.84492	1.08625	0.119357	Nup85	nucleoporin 85 Gene
ENSMUSG00000082458	5.52848	1.41712	1	0.25633	-1.96392	0.180881	-2.46688	0.705658	-0.502959	Gm9430	predicted gene 9430 Pseudogene
ENSMUSG00000086459	45.1762	11.5919	9.32972	0.256592	-1.96245	0.206518	-2.27566	0.804849	-0.31321	1700030C12Rik	RIKEN cDNA 1700030C12 gene Gene
ENSMUSG00000029161	9.44112	2.42925	2.93912	0.257306	-1.95844	0.31131	-1.68358	1.20988	0.274868	Cgref1	cell growth regulator with EF hand domain 1 Gene
ENSMUSG00000001525	951.415	245.247	141.952	0.25777	-1.95584	0.149201	-2.74467	0.578814	-0.788829	Tubb5	tubulin, beta 5 Gene
ENSMUSG00000032221	11.2484	2.92413	1.69992	0.25996	-1.94364	0.151126	-2.72617	0.581344	-0.782536	Mns1	meiosis-specific nuclear structural protein 1 Gene
ENSMUSG00000036777	81.7352	21.2653	5.31391	0.260172	-1.94246	0.0650138	-3.94311	0.249887	-2.00065	Anln	anillin, actin binding protein Gene
ENSMUSG00000024533	24.6565	6.42798	5.89492	0.260701	-1.93953	0.239082	-2.06442	0.917072	-0.124893	Spire1	spire homolog 1 (Drosophila) Gene
ENSMUSG00000053626	8.98766	2.34317	1.49612	0.26071	-1.93948	0.166464	-2.58672	0.638503	-0.647236	Tll1	tolloid-like Gene
ENSMUSG00000087233	11.9749	3.12614	4.37612	0.261058	-1.93756	0.365441	-1.45229	1.39985	0.485268	4930594C11Rik	RIKEN cDNA 4930594C11 gene Pseudogene
ENSMUSG00000059791	25.4161	6.63954	4.49571	0.261234	-1.93659	0.176885	-2.49912	0.677112	-0.562533	Nrm	nurim (nuclear envelope membrane protein) Gene
ENSMUSG00000051146	6.95839	1.82283	4.38223	0.261961	-1.93257	0.629776	-0.667089	2.40408	1.26549	Camk2n2	calcium/calmodulin-dependent protein kinase II inhibitor 2 Gene
ENSMUSG00000021453	61.9359	16.2314	1.45972	0.262068	-1.93199	0.0235681	-5.40702	0.0899314	-3.47503	Gadd45g	growth arrest and DNA-damage-inducible 45 gamma Gene
ENSMUSG00000084113	114.156	29.9566	29.8859	0.262418	-1.93006	0.261799	-1.93347	0.99764	-0.0034089	Gm14277	predicted gene 14277 Pseudogene
ENSMUSG00000023391	24.5672	6.45616	6.19365	0.262796	-1.92799	0.25211	-1.98787	0.959339	-0.0598876	Dlx2	distal-less homeobox 2 Gene
ENSMUSG00000022797	51.7942	13.6285	35.5436	0.263129	-1.92616	0.686246	-0.543202	2.60803	1.38296	Tfrc	transferrin receptor Gene
ENSMUSG00000021950	42.7913	11.2715	69.7911	0.263406	-1.92464	1.63096	0.705726	6.19182	2.63036	Anxa8	annexin A8 Gene
ENSMUSG00000022369	35.6989	9.41195	14.7398	0.263649	-1.92331	0.412891	-1.27617	1.56607	0.647146	Mtbp	Mdm2, transformed 3T3 cell double minute p53 binding protein Gene
ENSMUSG00000035834	7.11138	1.87689	5.13361	0.263928	-1.92178	0.721887	-0.470154	2.73517	1.45163	Polr3g	polymerase (RNA) III (DNA directed) polypeptide G Gene
ENSMUSG00000004099	63.5219	16.788	12.5113	0.264287	-1.91982	0.19696	-2.34403	0.74525	-0.424204	Dnmt1	DNA methyltransferase (cytosine-5) 1 Gene
ENSMUSG00000090537	18.3153	4.84157	8.18811	0.264345	-1.91951	0.447063	-1.16145	1.69121	0.758056	RP23-338C22.7
ENSMUSG00000090597	18.3153	4.84157	8.18811	0.264345	-1.91951	0.447063	-1.16145	1.69121	0.758056	RP23-78D19.5
ENSMUSG00000023940	18.7444	4.95938	1.73418	0.264579	-1.91823	0.0925172	-3.43413	0.349677	-1.51591	Sgol1	shugoshin-like 1 (S. pombe) Gene
ENSMUSG00000091613	16.498	4.36913	7.52217	0.264828	-1.91687	0.455944	-1.13307	1.72166	0.783803	RP23-460G24.2
ENSMUSG00000036533	48.7169	12.9135	8.35451	0.265071	-1.91555	0.171491	-2.5438	0.646962	-0.628247	Cdc42ep3	CDC42 effector protein (Rho GTPase binding) 3 Gene
ENSMUSG00000082250	5.69649	1.51148	1.14297	0.265336	-1.91411	0.200645	-2.31728	0.756193	-0.403173	Gm12181	predicted gene 12181 Pseudogene
ENSMUSG00000006445	53.6133	14.2624	31.244	0.266024	-1.91037	0.582764	-0.779015	2.19065	1.13136	Epha2	Eph receptor A2 Gene
ENSMUSG00000043336	71.8967	19.1271	14.1146	0.266036	-1.91031	0.196317	-2.34874	0.737935	-0.438435	Filip1l	filamin A interacting protein 1-like Gene
ENSMUSG00000035373	156.422	41.6174	125.98	0.266059	-1.91018	0.805388	-0.312245	3.0271	1.59794	Ccl7	chemokine (C-C motif) ligand 7 Gene
ENSMUSG00000030609	28.9945	7.71826	11.7152	0.266197	-1.90943	0.404051	-1.30739	1.51786	0.60204	Aen	apoptosis enhancing nuclease Gene
ENSMUSG00000017314	21.9643	5.85765	4.51283	0.266689	-1.90677	0.205462	-2.28306	0.770416	-0.376291	Mpp2	membrane protein, palmitoylated 2 (MAGUK p55 subfamily member 2) Gene
ENSMUSG00000019303	12.662	3.37787	2.36777	0.266773	-1.90632	0.186999	-2.4189	0.700965	-0.512585	Psmc3ip	proteasome (prosome, macropain) 26S subunit, ATPase 3, interacting protein Gene
ENSMUSG00000000838	96.2222	25.6797	32.5517	0.26688	-1.90574	0.338297	-1.56364	1.2676	0.342102	Fmr1	fragile X mental retardation syndrome 1 homolog Gene
ENSMUSG00000039943	8.53237	2.27888	2.74191	0.267086	-1.90462	0.321354	-1.63776	1.20319	0.266859	Plcb4	phospholipase C, beta 4 Gene
ENSMUSG00000036334	11.7996	3.15687	1.16369	0.26754	-1.90218	0.0986206	-3.34197	0.36862	-1.43979	Igsf10	immunoglobulin superfamily, member 10 Gene
ENSMUSG00000068101	12.8188	3.43171	1.24727	0.267709	-1.90126	0.0972997	-3.36142	0.363453	-1.46016	Cenpm	centromere protein M Gene
ENSMUSG00000081664	16.6371	4.45949	4.17716	0.268044	-1.89946	0.251075	-1.99381	0.936691	-0.0943546	Gm15544	predicted gene 15544 Pseudogene
ENSMUSG00000022814	37.1889	9.97178	8.33161	0.268138	-1.89895	0.224035	-2.1582	0.83552	-0.259254	Umps	uridine monophosphate synthetase Gene
ENSMUSG00000091365	29.8134	7.99711	13.7187	0.268239	-1.89841	0.46015	-1.11982	1.71545	0.778587	RP24-152K24.5
ENSMUSG00000038732	12.9832	3.48493	1.61237	0.268419	-1.89744	0.12419	-3.00938	0.462671	-1.11194	Mboat1	membrane bound O-acyltransferase domain containing 1 Gene
ENSMUSG00000045328	16.1552	4.33796	1.71713	0.268517	-1.89691	0.106289	-3.23393	0.395838	-1.33702	Cenpe	centromere protein E Gene
ENSMUSG00000016319	243.363	65.4334	86.5812	0.268872	-1.89501	0.355771	-1.49098	1.3232	0.404027	Slc25a5	solute carrier family 25 (mitochondrial carrier, adenine nucleotide translocator), member 5 Gene
ENSMUSG00000028069	41.7113	11.2151	12.1837	0.268875	-1.89499	0.292097	-1.77548	1.08637	0.119511	Gpatch4	G patch domain containing 4 Gene
ENSMUSG00000086174	5.48949	1.47816	2.32268	0.269271	-1.89287	0.423115	-1.24088	1.57134	0.651991	Gm6425	predicted pseudogene 6425 Pseudogene
ENSMUSG00000039693	26.4834	7.14187	4.16519	0.269674	-1.89071	0.157276	-2.66863	0.583207	-0.777919	5730528L13Rik	RIKEN cDNA 5730528L13 gene Gene
ENSMUSG00000063406	69.4649	18.7435	42.9232	0.269828	-1.88989	0.617913	-0.694525	2.29003	1.19537	Tmed5	transmembrane emp24 protein transport domain containing 5 Gene
ENSMUSG00000083070	8.82354	2.38317	1.56585	0.270092	-1.88848	0.177463	-2.49441	0.657045	-0.605936	Gm13350	predicted gene 13350 Pseudogene
ENSMUSG00000025364	275.514	74.5178	73.9665	0.270468	-1.88647	0.268467	-1.89718	0.9926	-0.010715	Pa2g4	proliferation-associated 2G4 Gene
ENSMUSG00000067161	77.9751	21.1431	31.317	0.271152	-1.88282	0.401628	-1.31607	1.48119	0.566756	Gm5560	predicted pseudogene 5560 Pseudogene
ENSMUSG00000027074	7.12766	1.93525	1.25284	0.271512	-1.88091	0.175772	-2.50822	0.647382	-0.627311	Slc43a3	solute carrier family 43, member 3 Gene
ENSMUSG00000018648	41.5117	11.2919	6.39987	0.272016	-1.87824	0.15417	-2.6974	0.566769	-0.819167	Dusp14	dual specificity phosphatase 14 Gene
ENSMUSG00000042606	71.6439	19.4977	18.6439	0.272148	-1.87754	0.26023	-1.94214	0.956208	-0.0646041	Hirip3	HIRA interacting protein 3 Gene
ENSMUSG00000003779	51.9848	14.1753	5.42882	0.272681	-1.87471	0.104431	-3.25938	0.382977	-1.38467	Kif20a	kinesin family member 20A Gene
ENSMUSG00000020808	23.9192	6.52457	1.39374	0.272776	-1.87421	0.0582688	-4.10113	0.213614	-2.22692	Fam64a	family with sequence similarity 64, member A Gene
ENSMUSG00000026767	123.213	33.6311	58.5867	0.27295	-1.87329	0.475489	-1.07252	1.74204	0.800777	Fam188a	family with sequence similarity 188, member A Gene
ENSMUSG00000026969	121.656	33.2336	11.7536	0.273177	-1.87209	0.0966132	-3.37164	0.353665	-1.49954	Fam166a	family with sequence similarity 166, member A Gene
ENSMUSG00000031527	21.2943	5.81723	7.38112	0.273182	-1.87206	0.346624	-1.52856	1.26884	0.343507	Eri1	exoribonuclease 1 Gene
ENSMUSG00000001440	248.416	67.9247	66.3525	0.273431	-1.87075	0.267102	-1.90454	0.976853	-0.0337866	Kpnb1	karyopherin (importin) beta 1 Gene
ENSMUSG00000020534	17.8258	4.88214	3.15316	0.273881	-1.86838	0.176887	-2.4991	0.645856	-0.630715	Shmt1	serine hydroxymethyltransferase 1 (soluble) Gene
ENSMUSG00000061024	41.7155	11.4326	15.6529	0.274061	-1.86743	0.375229	-1.41416	1.36914	0.453272	Rrs1	RRS1 ribosome biogenesis regulator homolog (S. cerevisiae) Gene
ENSMUSG00000030641	6.85949	1.8828	1.34738	0.274481	-1.86522	0.196425	-2.34795	0.715625	-0.482724	4632434I11Rik	RIKEN cDNA 4632434I11 gene Gene
ENSMUSG00000080977	19.1287	5.25312	9.72667	0.27462	-1.86449	0.508485	-0.975722	1.8516	0.888772	Gm13772	predicted gene 13772 Pseudogene
ENSMUSG00000025912	6.18415	1.69847	1.376	0.27465	-1.86433	0.222504	-2.1681	0.810136	-0.303764	Mybl1	myeloblastosis oncogene-like 1 Gene
ENSMUSG00000035365	14.9742	4.11396	1.76613	0.274737	-1.86388	0.117945	-3.08382	0.429302	-1.21994	4930547N16Rik	RIKEN cDNA 4930547N16 gene Gene
ENSMUSG00000028889	28.6187	7.874	15.7916	0.275135	-1.86179	0.551794	-0.857798	2.00554	1.00399	Yrdc	yrdC domain containing (E.coli) Gene
ENSMUSG00000032783	11.3147	3.11657	1.71373	0.275444	-1.86017	0.15146	-2.72299	0.549877	-0.862818	Troap	trophinin associated protein Gene
ENSMUSG00000026069	41.2332	11.3618	21.5851	0.27555	-1.85961	0.523488	-0.933771	1.89979	0.925843	Il1rl1	interleukin 1 receptor-like 1 Gene
ENSMUSG00000021048	55.8847	15.4179	18.3591	0.275889	-1.85784	0.328517	-1.60596	1.19076	0.251884	Mthfd1	methylenetetrahydrofolate dehydrogenase (NADP+ dependent), methenyltetrahydrofolate cyclohydrolase, formyltetrahydrofolate synthase Gene
ENSMUSG00000037347	41.7751	11.5619	5.47827	0.276765	-1.85326	0.131137	-2.93085	0.47382	-1.07759	Chst7	carbohydrate (N-acetylglucosamino) sulfotransferase 7 Gene
ENSMUSG00000031016	16.5198	4.57482	3.46156	0.27693	-1.85241	0.209541	-2.2547	0.756657	-0.402289	Wee1	WEE 1 homolog 1 (S. pombe) Gene
ENSMUSG00000002477	113.269	31.4119	31.9538	0.277322	-1.85037	0.282107	-1.82569	1.01725	0.0246786	Snrpd1	small nuclear ribonucleoprotein D1 Gene
ENSMUSG00000039356	51.6212	14.3652	14.621	0.278282	-1.84538	0.283237	-1.81992	1.0178	0.0254589	Exosc2	exosome component 2 Gene
ENSMUSG00000090846	68.7412	19.1316	18.1411	0.278313	-1.84522	0.263905	-1.92191	0.948229	-0.0766918	AC161456.1	U6 snRNA-associated Sm-like protein LSm3
ENSMUSG00000028261	23.9513	6.68135	13.7113	0.278956	-1.84189	0.572466	-0.804739	2.05217	1.03715	Ndufaf4	NADH dehydrogenase (ubiquinone) 1 alpha subcomplex, assembly factor 4 Gene
ENSMUSG00000024613	52.5481	14.6645	8.11116	0.279067	-1.84132	0.154357	-2.69566	0.553118	-0.854342	Tcof1	Treacher Collins Franceschetti syndrome 1, homolog Gene
ENSMUSG00000049246	13.9666	3.89811	6.52883	0.279103	-1.84113	0.467462	-1.09708	1.67487	0.744051	Hspe1-rs1	heat shock protein 1 (chaperonin 10), related sequence 1 Gene
ENSMUSG00000031284	13.9122	3.88368	12.614	0.279158	-1.84085	0.906689	-0.14132	3.24795	1.69953	Pak3	p21 protein (Cdc42/Rac)-activated kinase 3 Gene
ENSMUSG00000025358	41.937	11.7181	11.6539	0.279422	-1.83948	0.277889	-1.84742	0.994515	-0.0079351	Cdk2	cyclin-dependent kinase 2 Gene
ENSMUSG00000048040	17.8742	4.99535	1.36416	0.279472	-1.83923	0.0763201	-3.71179	0.273087	-1.87257	2900062L11Rik	RIKEN cDNA 2900062L11 gene Gene
ENSMUSG00000037902	15.3117	4.28148	1.85183	0.279622	-1.83845	0.120943	-3.04761	0.432521	-1.20916	Sirpa	signal-regulatory protein alpha Gene
ENSMUSG00000025134	132.432	37.1492	32.9672	0.280515	-1.83385	0.248937	-2.00615	0.887427	-0.1723	Thoc4	THO complex 4 Gene
ENSMUSG00000057399	11.1915	3.14319	2.12499	0.280854	-1.83211	0.189874	-2.39689	0.676059	-0.564779	Ska2l-ps	spindle and kinetochore associated complex subunit 2-like, pseudogene Pseudogene
ENSMUSG00000032548	8.8819	2.49614	1.53114	0.281036	-1.83117	0.172389	-2.53626	0.613403	-0.705092	Slco2a1	solute carrier organic anion transporter family, member 2a1 Gene
ENSMUSG00000040420	6.49299	1.82772	1.42339	0.281491	-1.82884	0.219219	-2.18955	0.77878	-0.360712	Cdh18	cadherin 18 Gene
ENSMUSG00000032254	27.9234	7.89317	1.56152	0.282672	-1.8228	0.0559216	-4.16045	0.197832	-2.33765	Kif23	kinesin family member 23 Gene
ENSMUSG00000063767	33.5917	9.49829	5.81593	0.282757	-1.82237	0.173136	-2.53002	0.612314	-0.707657	S100a7a	S100 calcium binding protein A7A Gene
ENSMUSG00000031217	22.563	6.38258	5.23879	0.282879	-1.82174	0.232186	-2.10665	0.820795	-0.284906	Efnb1	ephrin B1 Gene
ENSMUSG00000046694	9.7969	2.77194	1.44814	0.282941	-1.82143	0.147816	-2.75812	0.522428	-0.936695	Fam46b	family with sequence similarity 46, member B Gene
ENSMUSG00000027030	14.7796	4.1918	1.54767	0.28362	-1.81797	0.104717	-3.25544	0.369214	-1.43747	Stk39	serine/threonine kinase 39, STE20/SPS1 homolog (yeast) Gene
ENSMUSG00000048355	6.52963	1.85966	1.31862	0.284803	-1.81197	0.201944	-2.30797	0.709068	-0.496003	6530401D17Rik	RIKEN cDNA 6530401D17 gene Gene
ENSMUSG00000051346	11.5751	3.29937	7.45162	0.28504	-1.81077	0.643762	-0.635401	2.2585	1.17536	Spryd4	SPRY domain containing 4 Gene
ENSMUSG00000054115	21.4611	6.11986	4.65826	0.28516	-1.81016	0.217055	-2.20387	0.76117	-0.39371	Skp2	S-phase kinase-associated protein 2 (p45) Gene
ENSMUSG00000034875	25.865	7.38142	13.8612	0.285382	-1.80903	0.535906	-0.899949	1.87785	0.909083	Nudt19	nudix (nucleoside diphosphate linked moiety X)-type motif 19 Gene
ENSMUSG00000081783	11.275	3.22213	1.68519	0.285777	-1.80704	0.149463	-2.74214	0.523006	-0.935101	Gm15599	predicted gene 15599 Pseudogene
ENSMUSG00000031928	39.3818	11.2655	7.49513	0.286059	-1.80561	0.19032	-2.3935	0.665316	-0.587889	Mre11a	meiotic recombination 11 homolog A (S. cerevisiae) Gene
ENSMUSG00000063895	38.959	11.1613	19.5622	0.286489	-1.80345	0.502121	-0.993892	1.75268	0.809559	Nupl1	nucleoporin like 1 Gene
ENSMUSG00000020325	31.2186	8.94383	18.9255	0.286491	-1.80344	0.606226	-0.722072	2.11604	1.08137	Fstl3	follistatin-like 3 Gene
ENSMUSG00000079100	46.2172	13.2463	21.5649	0.286611	-1.80283	0.466599	-1.09974	1.62799	0.70309	Gm5456	predicted gene 5456 Pseudogene
ENSMUSG00000040675	51.2493	14.6921	23.2537	0.286679	-1.80249	0.453736	-1.14007	1.58273	0.662417	Mthfd1l	methylenetetrahydrofolate dehydrogenase (NADP+ dependent) 1-like Gene
ENSMUSG00000037601	217.714	62.6256	71.9157	0.28765	-1.79761	0.330321	-1.59806	1.14834	0.199554	Nme1	non-metastatic cells 1, protein (NM23A) expressed in Gene
ENSMUSG00000037725	21.5978	6.21412	2.39933	0.28772	-1.79726	0.111091	-3.17018	0.386109	-1.37292	Ckap2	cytoskeleton associated protein 2 Gene
ENSMUSG00000062038	31.8479	9.17466	15.796	0.288078	-1.79547	0.495983	-1.01164	1.7217	0.783833	Gm10108	predicted pseudogene 10108 Pseudogene
ENSMUSG00000021996	182.319	52.5376	97.4164	0.288164	-1.79504	0.53432	-0.904224	1.85422	0.890813	Esd	esterase D/formylglutathione hydrolase Gene
ENSMUSG00000060950	12.7315	3.6696	5.77273	0.28823	-1.79471	0.453421	-1.14108	1.57312	0.653631	Trmt61a	tRNA methyltransferase 61 homolog A (S. cerevisiae) Gene
ENSMUSG00000091678	5.17424	1.49377	7.61916	0.288693	-1.79239	1.47252	0.558285	5.10064	2.35068	AL732569.1
ENSMUSG00000060727	41.4952	11.9812	11.669	0.288737	-1.79217	0.281212	-1.83027	0.973938	-0.0380977	Gm12571	predicted gene 12571 Pseudogene
ENSMUSG00000091398	12.1614	3.51438	4.43748	0.28898	-1.79096	0.364883	-1.45449	1.26266	0.336467	AC138376.2	Apoptosis-enhancing nuclease
ENSMUSG00000023905	221.712	64.1452	139.3	0.289318	-1.78927	0.628294	-0.670488	2.17164	1.11878	Tnfrsf12a	tumor necrosis factor receptor superfamily, member 12a Gene
ENSMUSG00000020471	48.9619	14.1672	11.6514	0.289352	-1.7891	0.237968	-2.07116	0.822418	-0.282057	Pold2	polymerase (DNA directed), delta 2, regulatory subunit Gene
ENSMUSG00000020869	125.315	36.2638	39.8113	0.289381	-1.78896	0.317689	-1.65431	1.09782	0.134646	Lrrc59	leucine rich repeat containing 59 Gene
ENSMUSG00000030393	5.51828	1.59786	1.51337	0.289558	-1.78808	0.274247	-1.86645	0.947123	-0.0783763	Zik1	zinc finger protein interacting with K protein 1 Gene
ENSMUSG00000083500	5.41216	1.56767	3.51837	0.289657	-1.78758	0.650087	-0.621295	2.24433	1.16629	Gm15470	predicted gene 15470 Pseudogene
ENSMUSG00000026873	6.63751	1.9239	1.19819	0.289852	-1.78661	0.180518	-2.46978	0.622794	-0.683173	Phf19	PHD finger protein 19 Gene
ENSMUSG00000019297	77.1383	22.3776	36.5533	0.290097	-1.78539	0.473867	-1.07745	1.63348	0.707946	2610027L16Rik	RIKEN cDNA 2610027L16 gene Gene
ENSMUSG00000006398	75.2846	21.8422	7.2616	0.290128	-1.78524	0.0964553	-3.374	0.332457	-1.58876	Cdc20	cell division cycle 20 homolog (S. cerevisiae) Gene
ENSMUSG00000089785	9.3691	2.71925	4.8832	0.290237	-1.7847	0.521202	-0.940085	1.79578	0.844614	Gm8429	predicted gene 8429 Pseudogene
ENSMUSG00000039103	7.56847	2.19939	1.38821	0.290599	-1.7829	0.183421	-2.44677	0.63118	-0.663877	Nexn	nexilin Gene
ENSMUSG00000058927	28.176	8.19638	12.7148	0.290899	-1.78141	0.451262	-1.14796	1.55126	0.633444	Gm10053	predicted gene 10053 Gene
ENSMUSG00000000266	8.92834	2.59831	1.87519	0.291018	-1.78082	0.210027	-2.25136	0.721696	-0.470537	Mid2	midline 2 Gene
ENSMUSG00000091293	15.2617	4.44513	2.11145	0.291261	-1.77962	0.13835	-2.85361	0.475004	-1.07399	RP23-115K1.7
ENSMUSG00000064372	141.161	41.1313	178.61	0.291378	-1.77904	1.26529	0.339466	4.34243	2.1185	mt-Tp	mitochondrially encoded tRNA proline Gene
ENSMUSG00000081656	56.7442	16.5895	17.9168	0.292356	-1.7742	0.315746	-1.66317	1.08001	0.111039	Gm11246	predicted gene 11246 Pseudogene
ENSMUSG00000052512	11.5445	3.376	3.17851	0.292432	-1.77383	0.275326	-1.86079	0.941503	-0.086962	Nav2	neuron navigator 2 Gene
ENSMUSG00000083567	32.3669	9.47514	9.35153	0.292742	-1.7723	0.288923	-1.79124	0.986954	-0.0189456	Gm11451	predicted gene 11451 Pseudogene
ENSMUSG00000019814	43.4849	12.7319	22.8911	0.292789	-1.77207	0.526417	-0.925723	1.79794	0.846342	Ltv1	LTV1 homolog (S. cerevisiae) Gene
ENSMUSG00000029516	14.7397	4.31699	1.43112	0.292883	-1.7716	0.0970933	-3.36448	0.331509	-1.59288	Cit	citron Gene
ENSMUSG00000079109	13.1372	3.84938	2.58627	0.293015	-1.77095	0.196867	-2.34471	0.671867	-0.573753	Pms2	postmeiotic segregation increased 2 (S. cerevisiae) Gene
ENSMUSG00000041238	14.3781	4.21826	7.62837	0.29338	-1.76916	0.530553	-0.914431	1.80842	0.854727	Rbbp8	retinoblastoma binding protein 8 Gene
ENSMUSG00000061458	22.6428	6.6438	11.7173	0.293417	-1.76898	0.517483	-0.950415	1.76364	0.81856	Nol10	nucleolar protein 10 Gene
ENSMUSG00000032477	16.41	4.81918	2.62681	0.293673	-1.76772	0.160074	-2.64319	0.545074	-0.875476	Cdc25a	cell division cycle 25 homolog A (S. pombe) Gene
ENSMUSG00000022792	42.5954	12.5223	25.9211	0.293983	-1.76619	0.608542	-0.716572	2.06999	1.04962	Yars2	tyrosyl-tRNA synthetase 2 (mitochondrial) Gene
ENSMUSG00000048096	7.41959	2.18158	1.11116	0.29403	-1.76597	0.14976	-2.73928	0.509336	-0.973311	Lmod1	leiomodin 1 (smooth muscle) Gene
ENSMUSG00000026192	82.8672	24.3884	22.3693	0.294308	-1.7646	0.269941	-1.88928	0.917207	-0.124681	Atic	5-aminoimidazole-4-carboxamide ribonucleotide formyltransferase/IMP cyclohydrolase Gene
ENSMUSG00000040084	48.8515	14.3787	2.15752	0.294335	-1.76447	0.0441649	-4.50096	0.15005	-2.73649	Bub1b	budding uninhibited by benzimidazoles 1 homolog, beta (S. cerevisiae) Gene
ENSMUSG00000081302	53.1942	15.6587	14.1697	0.294369	-1.7643	0.266376	-1.90846	0.904906	-0.14416	Gm12020	predicted gene 12020 Pseudogene
ENSMUSG00000087193	5.96712	1.75823	1.71191	0.294654	-1.76291	0.286891	-1.80143	0.973653	-0.0385197	Gm14820	predicted gene 14820 Gene
ENSMUSG00000084301	14.142	4.17279	1.88611	0.295064	-1.7609	0.13337	-2.90649	0.452003	-1.1456	Gm7856	predicted gene 7856 Pseudogene
ENSMUSG00000083907	11.5873	3.41969	1.38361	0.295125	-1.7606	0.119408	-3.06603	0.404602	-1.30542	Plk-ps1	polo-like kinase, pseudogene 1 Pseudogene
ENSMUSG00000051396	58.7936	17.3744	16.8854	0.295516	-1.75869	0.287199	-1.79988	0.971855	-0.0411867	Hspa14	heat shock protein 14 Gene
ENSMUSG00000023809	7.31876	2.16311	4.14717	0.295557	-1.75849	0.566648	-0.819475	1.91722	0.939015	Rps6ka2	ribosomal protein S6 kinase, polypeptide 2 Gene
ENSMUSG00000023505	67.1998	19.8636	3.71447	0.29559	-1.75833	0.055275	-4.17723	0.186999	-2.4189	Cdca3	cell division cycle associated 3 Gene
ENSMUSG00000079553	24.1889	7.16692	1.28811	0.29629	-1.75492	0.0532522	-4.23102	0.17973	-2.4761	Kifc1	kinesin family member C1 Gene
ENSMUSG00000020358	381.421	113.212	117.299	0.296815	-1.75236	0.30753	-1.7012	1.0361	0.0511641	Hnrnpab	heterogeneous nuclear ribonucleoprotein A/B Gene
ENSMUSG00000042367	24.4371	7.25384	2.91747	0.296837	-1.75226	0.119387	-3.06628	0.402197	-1.31403	Gjb3	gap junction protein, beta 3 Gene
ENSMUSG00000091044	8.78348	2.61118	3.13413	0.297283	-1.75009	0.356821	-1.48673	1.20027	0.263363	RP23-97D14.6
ENSMUSG00000091374	8.78348	2.61118	3.13413	0.297283	-1.75009	0.356821	-1.48673	1.20027	0.263363	RP24-122P17.6
ENSMUSG00000002055	32.9789	9.81896	2.79556	0.297735	-1.7479	0.0847683	-3.56033	0.28471	-1.81243	Spag5	sperm associated antigen 5 Gene
ENSMUSG00000027639	128.264	38.2114	23.7694	0.297912	-1.74704	0.185317	-2.43194	0.622052	-0.684893	Samhd1	SAM domain and HD domain, 1 Gene
ENSMUSG00000038510	24.9494	7.43361	11.1736	0.297947	-1.74687	0.44785	-1.15891	1.50312	0.58796	Rpf2	ribosome production factor 2 homolog (S. cerevisiae) Gene
ENSMUSG00000060087	31.1112	9.27111	5.18957	0.297999	-1.74662	0.166807	-2.58375	0.559758	-0.837126	Gm10074	predicted gene 10074 Pseudogene
ENSMUSG00000091256	8.75131	2.61122	3.12256	0.29838	-1.74478	0.356811	-1.48677	1.19583	0.25801	RP23-254B9.2
ENSMUSG00000036863	6.61256	1.97464	3.16977	0.29862	-1.74362	0.479356	-1.06083	1.60524	0.682789	Syde2	synapse defective 1, Rho GTPase, homolog 2 (C. elegans) Gene
ENSMUSG00000032279	79.2417	23.6893	37.7967	0.298951	-1.74202	0.47698	-1.068	1.59551	0.674022	Idh3a	isocitrate dehydrogenase 3 (NAD+) alpha Gene
ENSMUSG00000033222	24.4421	7.33258	4.41151	0.299998	-1.73698	0.180488	-2.47003	0.601632	-0.733048	Ttf2	transcription termination factor, RNA polymerase II Gene
ENSMUSG00000028729	118.299	35.5799	38.8462	0.300761	-1.73331	0.328371	-1.6066	1.0918	0.126709	Ebna1bp2	EBNA1 binding protein 2 Gene
ENSMUSG00000024590	79.1718	23.8575	3.44527	0.301338	-1.73055	0.0435164	-4.5223	0.144411	-2.79175	Lmnb1	lamin B1 Gene
ENSMUSG00000057234	9.12877	2.75129	8.41347	0.301387	-1.73031	0.921643	-0.11772	3.058	1.61259	Mett5d1	methyltransferase 5 domain containing 1 Gene
ENSMUSG00000038252	43.486	13.1134	3.33186	0.301555	-1.72951	0.076619	-3.70615	0.25408	-1.97665	Ncapd2	non-SMC condensin I complex, subunit D2 Gene
ENSMUSG00000029804	11.4175	3.44511	7.91469	0.30174	-1.72862	0.693207	-0.528642	2.29736	1.19998	Herc3	hect domain and RLD 3 Gene
ENSMUSG00000091900	21.3742	6.46117	7.98546	0.302289	-1.726	0.373604	-1.42042	1.23592	0.305581	AC160535.1	nucleoporin NUP53 isoform 1
ENSMUSG00000038552	18.3465	5.54842	3.11345	0.302424	-1.72535	0.169703	-2.55891	0.561142	-0.833562	Fndc4	fibronectin type III domain containing 4 Gene
ENSMUSG00000053801	43.9188	13.2824	12.9168	0.302429	-1.72533	0.294105	-1.7656	0.972475	-0.0402673	Grwd1	glutamate-rich WD repeat containing 1 Gene
ENSMUSG00000031669	7.23466	2.18916	6.32817	0.302594	-1.72455	0.874703	-0.193135	2.89069	1.53141	Gins3	GINS complex subunit 3 (Psf3 homolog) Gene
ENSMUSG00000029446	51.8356	15.6881	14.9612	0.302651	-1.72427	0.288628	-1.79272	0.953666	-0.0684447	Psph	phosphoserine phosphatase Gene
ENSMUSG00000022528	11.1829	3.38678	18.6211	0.302855	-1.7233	1.66515	0.735649	5.49816	2.45895	Hes1	hairy and enhancer of split 1 (Drosophila) Gene
ENSMUSG00000040269	21.3417	6.46413	9.82288	0.302887	-1.72315	0.460267	-1.11946	1.5196	0.603691	Mrps28	mitochondrial ribosomal protein S28 Gene
ENSMUSG00000043186	5.37879	1.62924	1.91442	0.302901	-1.72308	0.35592	-1.49037	1.17504	0.232706	5530400B01Rik	RIKEN cDNA 5530400B01 gene Gene
ENSMUSG00000033036	7.8792	2.39168	2.37147	0.303544	-1.72002	0.300979	-1.73227	0.991548	-0.0122458	Gm7879	predicted pseudogene 7879 Pseudogene
ENSMUSG00000004356	28.4862	8.64933	12.9646	0.303633	-1.7196	0.455121	-1.13568	1.49892	0.583923	Utp20	UTP20, small subunit (SSU) processome component, homolog (yeast) Gene
ENSMUSG00000024301	12.3113	3.73884	1.11557	0.303692	-1.71932	0.0906135	-3.46413	0.298373	-1.74481	Kifc5b	kinesin family member C5B Gene
ENSMUSG00000022391	91.6169	27.8446	31.7182	0.303924	-1.71822	0.346205	-1.5303	1.13911	0.187913	Rangap1	RAN GTPase activating protein 1 Gene
ENSMUSG00000031432	44.9179	13.6596	15.1179	0.304103	-1.71737	0.336567	-1.57103	1.10676	0.146337	Prps1	phosphoribosyl pyrophosphate synthetase 1 Gene
ENSMUSG00000020089	175.749	53.5437	74.8795	0.304661	-1.71472	0.426061	-1.23087	1.39848	0.483855	Ppa1	pyrophosphatase (inorganic) 1 Gene
ENSMUSG00000064032	5.34634	1.62986	3.24756	0.304856	-1.7138	0.607435	-0.719199	1.99253	0.994602	Gm10143	predicted gene 10143 Gene
ENSMUSG00000020527	11.4975	3.51989	5.67948	0.306144	-1.70772	0.493976	-1.01749	1.61354	0.69023	Myo19	myosin XIX Gene
ENSMUSG00000056904	16.8744	5.17799	2.86979	0.306854	-1.70438	0.170067	-2.55582	0.55423	-0.851444	Gm5620	predicted gene 5620 Gene
ENSMUSG00000059327	6.43219	1.97572	1.83799	0.307162	-1.70293	0.285748	-1.80719	0.930284	-0.104257	Eda	ectodysplasin-A Gene
ENSMUSG00000027669	14.6133	4.48875	7.18693	0.30717	-1.70289	0.491809	-1.02383	1.6011	0.679061	Gnb4	guanine nucleotide binding protein (G protein), beta 4 Gene
ENSMUSG00000062075	25.6149	7.88177	9.86437	0.307703	-1.70039	0.385103	-1.37668	1.25154	0.323707	Lmnb2	lamin B2 Gene
ENSMUSG00000076437	42.7678	13.1813	4.48239	0.308206	-1.69803	0.104808	-3.25418	0.340057	-1.55615	2700094K13Rik	RIKEN cDNA 2700094K13 gene Gene
ENSMUSG00000039323	121.418	37.4249	1	0.308231	-1.69792	0.00823599	-6.92384	0.0267202	-5.22593	Igfbp2	insulin-like growth factor binding protein 2 Gene
ENSMUSG00000036208	9.45186	2.91555	4.8357	0.308464	-1.69683	0.511614	-0.966874	1.65859	0.729954	BC027231	cDNA sequence BC027231 Gene
ENSMUSG00000029752	95.5486	29.5384	31.1433	0.309146	-1.69364	0.325942	-1.61731	1.05433	0.0763277	Asns	asparagine synthetase Gene
ENSMUSG00000023150	21.5649	6.67125	17.2294	0.309357	-1.69266	0.798956	-0.323813	2.58263	1.36884	Ivns1abp	influenza virus NS1A binding protein Gene
ENSMUSG00000025980	218.975	67.8115	68.2142	0.309677	-1.69116	0.311516	-1.68262	1.00594	0.00854214	Hspd1	heat shock protein 1 (chaperonin) Gene
ENSMUSG00000049327	117.578	36.4417	39.1834	0.309938	-1.68995	0.333255	-1.5853	1.07523	0.104649	Setd8	SET domain containing (lysine methyltransferase) 8 Gene
ENSMUSG00000043870	23.1777	7.19576	5.86666	0.310461	-1.68752	0.253117	-1.98212	0.815294	-0.294607	Gm5809	predicted pseudogene 5809 Pseudogene
ENSMUSG00000058625	15.1757	4.71181	4.2148	0.310484	-1.68741	0.277733	-1.84823	0.894516	-0.16082	Gm3226	predicted gene 3226 Pseudogene
ENSMUSG00000040152	1273.48	395.763	425.962	0.310773	-1.68607	0.334486	-1.57998	1.0763	0.106085	Thbs1	thrombospondin 1 Gene
ENSMUSG00000077698	11.3415	3.52519	1	0.310823	-1.68583	0.0881721	-3.50353	0.283673	-1.8177	Snord12	small nucleolar RNA, C/D box 12 Gene
ENSMUSG00000034066	14.5795	4.53221	3.64113	0.310863	-1.68565	0.249744	-2.00148	0.803391	-0.315826	Farp2	FERM, RhoGEF and pleckstrin domain protein 2 Gene
ENSMUSG00000047832	72.856	22.6523	31.838	0.310919	-1.68539	0.436999	-1.1943	1.40551	0.491092	Cdca4	cell division cycle associated 4 Gene
ENSMUSG00000061244	94.3178	29.3636	43.1891	0.311326	-1.6835	0.457911	-1.12686	1.47084	0.556638	Exoc5	exocyst complex component 5 Gene
ENSMUSG00000022307	83.2544	25.9519	53.6283	0.311717	-1.68169	0.64415	-0.634532	2.06645	1.04716	Oxr1	oxidation resistance 1 Gene
ENSMUSG00000066107	11.8311	3.69116	4.33451	0.311987	-1.68044	0.366365	-1.44865	1.1743	0.231796	Gm12666	predicted gene 12666 Gene
ENSMUSG00000052798	47.8114	14.9287	16.5267	0.31224	-1.67927	0.345663	-1.53256	1.10704	0.146711	Nup107	nucleoporin 107 Gene
ENSMUSG00000036678	47.8118	14.9482	15.9597	0.312648	-1.67739	0.333803	-1.58293	1.06766	0.0944569	Aaas	achalasia, adrenocortical insufficiency, alacrimia Gene
ENSMUSG00000005397	165.615	51.7925	16.7117	0.312727	-1.67702	0.100907	-3.30891	0.322666	-1.63188	Nid1	nidogen 1 Gene
ENSMUSG00000030726	31.7575	9.93368	15.9213	0.312798	-1.6767	0.50134	-0.996139	1.60276	0.680559	Pold3	polymerase (DNA-directed), delta 3, accessory subunit Gene
ENSMUSG00000035021	11.1675	3.4959	3.97518	0.313043	-1.67557	0.355961	-1.49021	1.1371	0.185356	Baz1a	bromodomain adjacent to zinc finger domain 1A Gene
ENSMUSG00000071350	12.1598	3.81151	8.21751	0.313453	-1.67368	0.675796	-0.565339	2.15597	1.10834	Setdb2	SET domain, bifurcated 2 Gene
ENSMUSG00000029447	266.796	83.7595	98.618	0.313946	-1.67141	0.369639	-1.43581	1.17739	0.235598	Cct6a	chaperonin containing Tcp1, subunit 6a (zeta) Gene
ENSMUSG00000063694	14.2613	4.47731	6.89651	0.31395	-1.67139	0.483584	-1.04816	1.54032	0.623234	Cycs	cytochrome c, somatic Gene
ENSMUSG00000020116	47.1489	14.8218	33.5812	0.314363	-1.6695	0.712238	-0.489569	2.26566	1.17993	Pno1	partner of NOB1 homolog (S. cerevisiae) Gene
ENSMUSG00000013701	18.8395	5.92439	9.47864	0.314466	-1.66902	0.503126	-0.991009	1.59994	0.678013	Timm23	translocase of inner mitochondrial membrane 23 homolog (yeast) Gene
ENSMUSG00000028044	168.918	53.2354	39.936	0.315155	-1.66587	0.236422	-2.08056	0.750178	-0.414696	Cks1b	CDC28 protein kinase 1b Gene
ENSMUSG00000091269	58.191	18.3523	11.2926	0.31538	-1.66484	0.19406	-2.36542	0.615322	-0.700587	CT025683.1
ENSMUSG00000091015	26.541	8.37439	6.19716	0.315527	-1.66417	0.233494	-2.09854	0.740012	-0.434379	AC055772.1
ENSMUSG00000041773	15.1217	4.77245	3.16937	0.315603	-1.66382	0.209591	-2.25435	0.664097	-0.590534	Enc1	ectodermal-neural cortex 1 Gene
ENSMUSG00000072909	8.93216	2.81984	7.12268	0.315696	-1.66339	0.797419	-0.326591	2.52591	1.3368	Gm16368	predicted pseudogene 16368 Pseudogene
ENSMUSG00000037851	112.552	35.5537	43.171	0.315887	-1.66252	0.383565	-1.38246	1.21425	0.280063	Iars	isoleucine-tRNA synthetase Gene
ENSMUSG00000038697	31.2592	9.87517	17.1999	0.315912	-1.6624	0.550235	-0.861881	1.74173	0.800523	Taf5l	TAF5-like RNA polymerase II, p300/CBP-associated factor (PCAF)-associated factor Gene
ENSMUSG00000013629	88.391	27.9512	21.6142	0.316222	-1.66099	0.24453	-2.03192	0.773285	-0.370927	Cad	carbamoyl-phosphate synthetase 2, aspartate transcarbamylase, and dihydroorotase Gene
ENSMUSG00000082045	8.34294	2.6385	3.27461	0.316256	-1.66084	0.392501	-1.34923	1.24109	0.311605	Gm11585	predicted gene 11585 Pseudogene
ENSMUSG00000028369	41.5896	13.1536	1.15115	0.31627	-1.66077	0.0276788	-5.17508	0.0875162	-3.51431	Svep1	sushi, von Willebrand factor type A, EGF and pentraxin domain containing 1 Gene
ENSMUSG00000026605	17.4815	5.55215	1.28421	0.317601	-1.65471	0.073461	-3.76688	0.2313	-2.11216	Cenpf	centromere protein F Gene
ENSMUSG00000025154	8.22613	2.61338	1.17612	0.317692	-1.6543	0.142974	-2.80617	0.45004	-1.15188	Arhgap19	Rho GTPase activating protein 19 Gene
ENSMUSG00000034349	152.471	48.4558	13.4452	0.317804	-1.65379	0.0881822	-3.50337	0.277474	-1.84958	Smc4	structural maintenance of chromosomes 4 Gene
ENSMUSG00000045954	197.487	62.7816	14.4714	0.317903	-1.65334	0.0732779	-3.77048	0.230504	-2.11714	Sdpr	serum deprivation response Gene
ENSMUSG00000050222	18.4684	5.87173	1.74511	0.317935	-1.6532	0.0944922	-3.40366	0.297206	-1.75046	Il17d	interleukin 17D Gene
ENSMUSG00000026974	27.6959	8.83376	8.49647	0.318956	-1.64857	0.306778	-1.70474	0.961818	-0.0561641	Zmynd19	zinc finger, MYND domain containing 19 Gene
ENSMUSG00000067106	36.4762	11.6418	15.2841	0.319162	-1.64764	0.419016	-1.25492	1.31286	0.392718	Gm5529	predicted pseudogene 5529 Pseudogene
ENSMUSG00000027845	13.1515	4.19767	7.97267	0.319178	-1.64757	0.606217	-0.722093	1.89931	0.925473	Dclre1b	DNA cross-link repair 1B, PSO2 homolog (S. cerevisiae) Gene
ENSMUSG00000090323	39.2462	12.5541	7.11426	0.319881	-1.64439	0.181273	-2.46376	0.566689	-0.819372	AL592462.1
ENSMUSG00000033918	111.453	35.6532	51.3147	0.319895	-1.64433	0.460417	-1.11899	1.43927	0.525342	Parl	presenilin associated, rhomboid-like Gene
ENSMUSG00000000078	66.6581	21.3798	22.4922	0.320737	-1.64054	0.337426	-1.56736	1.05203	0.0731766	Klf6	Kruppel-like factor 6 Gene
ENSMUSG00000043800	7.3951	2.37297	1	0.320885	-1.63987	0.135225	-2.88657	0.421412	-1.2467	Kifc5c-ps	kinesin family member C5C, pseudogene Pseudogene
ENSMUSG00000030515	6.57559	2.11416	1.33463	0.321516	-1.63704	0.202967	-2.30068	0.631281	-0.663645	Tarsl2	threonyl-tRNA synthetase-like 2 Gene
ENSMUSG00000026429	6.11435	1.96599	1.43748	0.321537	-1.63694	0.235099	-2.08866	0.731174	-0.451714	Ube2t	ubiquitin-conjugating enzyme E2T (putative) Gene
ENSMUSG00000034329	5.71441	1.83746	1.51166	0.321548	-1.63689	0.264535	-1.91847	0.822691	-0.281577	Brip1	BRCA1 interacting protein C-terminal helicase 1 Gene
ENSMUSG00000078141	51.6357	16.612	4.89661	0.321715	-1.63615	0.0948299	-3.39851	0.294764	-1.76237	Gm2399	predicted gene 2399 Gene
ENSMUSG00000019961	191.162	61.5136	32.7218	0.321788	-1.63582	0.171173	-2.54647	0.531943	-0.910657	Tmpo	thymopoietin Gene
ENSMUSG00000020492	19.7573	6.37295	2.11792	0.322562	-1.63235	0.107197	-3.22167	0.33233	-1.58931	Fam33a	family with sequence similarity 33, member A Gene
ENSMUSG00000031934	6.13314	1.98113	1.41182	0.323021	-1.6303	0.230196	-2.11907	0.712634	-0.488767	Panx1	pannexin 1 Gene
ENSMUSG00000026764	18.5215	5.98613	11.5318	0.3232	-1.6295	0.622619	-0.683579	1.92642	0.945922	Kif5c	kinesin family member 5C Gene
ENSMUSG00000024118	9.17613	2.9687	3.62431	0.323524	-1.62806	0.394972	-1.34018	1.22084	0.287878	1600002H07Rik	RIKEN cDNA 1600002H07 gene Gene
ENSMUSG00000066002	11.1765	3.62169	1.4939	0.324044	-1.62574	0.133664	-2.90332	0.412486	-1.27758	Gm13237	predicted gene 13237 Pseudogene
ENSMUSG00000021696	8.58859	2.78336	1.43819	0.324076	-1.6256	0.167454	-2.57817	0.516711	-0.952569	Elovl7	ELOVL family member 7, elongation of long chain fatty acids (yeast) Gene
ENSMUSG00000030652	19.885	6.44738	7.73311	0.324233	-1.6249	0.388892	-1.36256	1.19942	0.262336	Coq7	demethyl-Q 7 Gene
ENSMUSG00000043702	14.5651	4.72275	9.61416	0.32425	-1.62482	0.66008	-0.599287	2.03571	1.02553	Pde12	phosphodiesterase 12 Gene
ENSMUSG00000070044	17.9614	5.82758	4.55412	0.324449	-1.62394	0.25355	-1.97966	0.781478	-0.355723	Fam149a	family with sequence similarity 149, member A Gene
ENSMUSG00000022724	11.4922	3.7424	4.26171	0.325648	-1.61862	0.370837	-1.43114	1.13877	0.187472	Mina	myc induced nuclear antigen Gene
ENSMUSG00000022144	9.19696	2.99687	1.28947	0.325855	-1.6177	0.140206	-2.83438	0.430272	-1.21668	Gdnf	glial cell line derived neurotrophic factor Gene
ENSMUSG00000028883	87.3517	28.4762	23.7862	0.325995	-1.61708	0.272304	-1.87671	0.835301	-0.259632	Sema3a	sema domain, immunoglobulin domain (Ig), short basic domain, secreted, (semaphorin) 3A Gene
ENSMUSG00000056124	8.21527	2.68112	1.16569	0.326358	-1.61547	0.141893	-2.81712	0.434778	-1.20165	B4galt6	UDP-Gal:betaGlcNAc beta 1,4-galactosyltransferase, polypeptide 6 Gene
ENSMUSG00000020652	11.7582	3.83754	4.31625	0.326371	-1.61542	0.367084	-1.44582	1.12474	0.169596	Cenpo	centromere protein O Gene
ENSMUSG00000024664	118.298	38.6115	44.1284	0.326392	-1.61532	0.373027	-1.42265	1.14288	0.192677	Fads3	fatty acid desaturase 3 Gene
ENSMUSG00000026999	19.1491	6.25145	7.77163	0.326461	-1.61502	0.405847	-1.30099	1.24317	0.314027	Nup35	nucleoporin 35 Gene
ENSMUSG00000028678	25.2911	8.25896	1.27757	0.326555	-1.6146	0.0505145	-4.30716	0.154689	-2.69256	Kif2c	kinesin family member 2C Gene
ENSMUSG00000029246	39.2375	12.8351	21.3849	0.327114	-1.61214	0.545012	-0.875639	1.66613	0.736497	Ppat	phosphoribosyl pyrophosphate amidotransferase Gene
ENSMUSG00000038279	49.4162	16.1791	19.6295	0.327406	-1.61085	0.397228	-1.33196	1.21326	0.278888	Nop2	NOP2 nucleolar protein homolog (yeast) Gene
ENSMUSG00000082253	28.6272	9.37722	9.72187	0.327563	-1.61015	0.339603	-1.55808	1.03675	0.0520736	Gm14639	predicted gene 14639 Pseudogene
ENSMUSG00000039033	15.1795	4.97819	5.66148	0.327955	-1.60843	0.372969	-1.42287	1.13726	0.185558	Tasp1	taspase, threonine aspartase 1 Gene
ENSMUSG00000075703	36.9729	12.1469	25.9521	0.328535	-1.60588	0.701922	-0.510617	2.13652	1.09526	Ept1	ethanolaminephosphotransferase 1 (CDP-ethanolamine-specific) Gene
ENSMUSG00000040463	163.692	53.8174	69.9943	0.328771	-1.60484	0.427596	-1.22568	1.30059	0.379165	Mybbp1a	MYB binding protein (P160) 1a Gene
ENSMUSG00000064128	5.13453	1.68836	2.11899	0.328824	-1.60461	0.412694	-1.27685	1.25506	0.327758	Cenpj	centromere protein J Gene
ENSMUSG00000028089	5.19778	1.71176	2.93783	0.329326	-1.60241	0.565208	-0.823147	1.71625	0.779264	Chd1l	chromodomain helicase DNA binding protein 1-like Gene
ENSMUSG00000058355	116.951	38.5593	61.3451	0.329703	-1.60076	0.524535	-0.93089	1.59093	0.669871	Abce1	ATP-binding cassette, sub-family E (OABP), member 1 Gene

## Sheet: repressed in spheres
Ensembl gene id	average non-dense	average dense	average spheres	fold change dense/non-dense	log change dense/non-dense	Fold change spheres/non-dense	log change spheres/non-dense	Fold change spheres/dense	log change spheres/dense	Gene name	Description
ENSMUSG00000035783	961.682	153.852	2.11198	0.159982	-2.64402	0.00219613	-8.83082	0.0137273	-6.18681	Acta2	actin, alpha 2, smooth muscle, aorta Gene
ENSMUSG00000027832	328.49	4.63632	1	0.0141141	-6.14672	0.00304423	-8.35971	0.215688	-2.21298	Ptx3	pentraxin related gene Gene
ENSMUSG00000032085	415.655	16.1537	1.42822	0.0388634	-4.68545	0.00343606	-8.18503	0.0884138	-3.49958	Tagln	transgelin Gene
ENSMUSG00000039323	121.418	37.4249	1	0.308231	-1.69792	0.00823599	-6.92384	0.0267202	-5.22593	Igfbp2	insulin-like growth factor binding protein 2 Gene
ENSMUSG00000067818	211.652	78.1799	1.99521	0.36938	-1.43682	0.00942688	-6.729	0.0255208	-5.29218	Myl9	myosin, light polypeptide 9, regulatory Gene
ENSMUSG00000029371	783.158	298.422	8.35191	0.38105	-1.39195	0.0106644	-6.55105	0.0279869	-5.1591	Cxcl5	chemokine (C-X-C motif) ligand 5 Gene
ENSMUSG00000027750	163.886	15.3784	1.82132	0.093836	-3.41372	0.0111133	-6.49157	0.118434	-3.07785	Postn	periostin, osteoblast specific factor Gene
ENSMUSG00000020953	114.412	1.93611	1.2772	0.0169223	-5.88493	0.0111632	-6.48511	0.659672	-0.600179	Coch	coagulation factor C homolog (Limulus polyphemus) Gene
ENSMUSG00000027656	81.1768	9.61657	1.13135	0.118465	-3.07747	0.0139369	-6.16495	0.117646	-3.08747	Wisp2	WNT1 inducible signaling pathway protein 2 Gene
ENSMUSG00000022206	111.714	2.48413	1.74659	0.0222366	-5.49092	0.0156346	-5.99912	0.703101	-0.508196	Npr3	natriuretic peptide receptor 3 Gene
ENSMUSG00000027996	175.117	78.5561	2.83636	0.448592	-1.15652	0.016197	-5.94813	0.0361062	-4.79161	Sfrp2	secreted frizzled-related protein 2 Gene
ENSMUSG00000028195	924.464	38.6775	16.1137	0.0418377	-4.57905	0.0174303	-5.84226	0.416617	-1.2632	Cyr61	cysteine rich protein 61 Gene
ENSMUSG00000040204	92.215	7.12894	1.64135	0.0773079	-3.69324	0.0177991	-5.81205	0.230237	-2.11881	2810417H13Rik	RIKEN cDNA 2810417H13 gene Gene
ENSMUSG00000001349	49.1291	1.12523	1	0.0229035	-5.44829	0.0203545	-5.61851	0.88871	-0.170216	Cnn1	calponin 1 Gene
ENSMUSG00000084780	58.8815	28.3128	1.24173	0.480844	-1.05636	0.0210886	-5.56739	0.0438576	-4.51103	Gm15350	predicted gene 15350 Gene
ENSMUSG00000005357	46.8113	1.94333	1	0.0415142	-4.59025	0.0213624	-5.54878	0.514581	-0.958531	Slc1a6	solute carrier family 1 (high affinity aspartate/glutamate transporter), member 6 Gene
ENSMUSG00000020649	172.192	6.94672	3.82921	0.0403427	-4.63155	0.022238	-5.49083	0.551226	-0.859284	Rrm2	ribonucleotide reductase M2 Gene
ENSMUSG00000076454	43.5842	26.8679	1	0.616459	-0.697923	0.0229441	-5.44573	0.0372191	-4.74781	Mir762	microRNA 762 Gene
ENSMUSG00000021453	61.9359	16.2314	1.45972	0.262068	-1.93199	0.0235681	-5.40702	0.0899314	-3.47503	Gadd45g	growth arrest and DNA-damage-inducible 45 gamma Gene
ENSMUSG00000074026	59.6424	5.3157	1.41558	0.0891261	-3.48801	0.0237344	-5.39687	0.266302	-1.90887	Gm6091	predicted pseudogene 6091 Pseudogene
ENSMUSG00000023092	582.244	78.3294	14.2395	0.13453	-2.894	0.0244562	-5.35366	0.181789	-2.45966	Fhl1	four and a half LIM domains 1 Gene
ENSMUSG00000082223	39.2789	14.3242	1	0.36468	-1.4553	0.0254589	-5.29568	0.0698117	-3.84039	Gm15079	predicted gene 15079 Pseudogene
ENSMUSG00000022033	78.9112	8.31681	2.13149	0.105395	-3.24613	0.0270112	-5.2103	0.256287	-1.96417	Pbk	PDZ binding kinase Gene
ENSMUSG00000046057	64.6562	4.14769	1.77422	0.0641499	-3.96241	0.0274408	-5.18753	0.42776	-1.22512	Gm15428	predicted pseudogene 15428 Pseudogene
ENSMUSG00000028369	41.5896	13.1536	1.15115	0.31627	-1.66077	0.0276788	-5.17508	0.0875162	-3.51431	Svep1	sushi, von Willebrand factor type A, EGF and pentraxin domain containing 1 Gene
ENSMUSG00000017716	94.8644	12.6148	2.69917	0.132977	-2.91075	0.0284529	-5.13528	0.213968	-2.22453	Birc5	baculoviral IAP repeat-containing 5 Gene
ENSMUSG00000022322	38.9486	4.519	1.11243	0.116025	-3.1075	0.0285615	-5.12978	0.246168	-2.02229	Shcbp1	Shc SH2-domain binding protein 1 Gene
ENSMUSG00000032332	46.4332	1.99616	1.35556	0.04299	-4.53985	0.0291939	-5.09819	0.679085	-0.558336	Col12a1	collagen, type XII, alpha 1 Gene
ENSMUSG00000039601	69.369	8.13714	2.12172	0.117302	-3.0917	0.0305859	-5.03099	0.260745	-1.93929	Rcan2	regulator of calcineurin 2 Gene
ENSMUSG00000028480	44.2342	27.7811	1.41229	0.628046	-0.671059	0.0319274	-4.96906	0.0508362	-4.298	Glipr2	GLI pathogenesis-related 2 Gene
ENSMUSG00000001228	92.3212	11.9562	2.94964	0.129507	-2.9489	0.0319498	-4.96805	0.246704	-2.01915	Uhrf1	ubiquitin-like, containing PHD and RING finger domains, 1 Gene
ENSMUSG00000021806	54.2514	73.7221	1.73812	1.3589	0.442438	0.0320383	-4.96406	0.0235766	-5.4065	Nid2	nidogen 2 Gene
ENSMUSG00000074476	46.19	8.63486	1.49529	0.186942	-2.41934	0.0323726	-4.94908	0.173169	-2.52975	Spc24	SPC24, NDC80 kinetochore complex component, homolog (S. cerevisiae) Gene
ENSMUSG00000022021	34.1641	3.31171	1.12918	0.0969352	-3.36683	0.0330516	-4.91913	0.340966	-1.5523	Diap3	diaphanous homolog 3 (Drosophila) Gene
ENSMUSG00000032531	425.125	79.1871	14.1523	0.186268	-2.42455	0.0332896	-4.90879	0.178719	-2.48423	Amotl2	angiomotin-like 2 Gene
ENSMUSG00000020897	39.5226	6.31154	1.32314	0.159694	-2.64661	0.0334781	-4.90064	0.209638	-2.25402	Aurkb	aurora kinase B Gene
ENSMUSG00000029581	636.841	269.671	21.5971	0.423451	-1.23973	0.0339129	-4.88202	0.080087	-3.64229	Fscn1	fascin homolog 1, actin bundling protein (Strongylocentrotus purpuratus) Gene
ENSMUSG00000048327	35.6424	6.39497	1.21371	0.17942	-2.47858	0.0340525	-4.8761	0.189792	-2.39751	Ckap2l	cytoskeleton associated protein 2-like Gene
ENSMUSG00000064725	28.8263	1	1	0.0346905	-4.84931	0.0346905	-4.84931	1	0	Snord96a	small nucleolar RNA, C/D box 96A Gene
ENSMUSG00000035258	32.4282	33.7499	1.15283	1.04076	0.0576371	0.0355504	-4.81399	0.0341581	-4.87163	Abi3bp	ABI gene family, member 3 (NESH) binding protein Gene
ENSMUSG00000027331	45.6655	15.1247	1.65146	0.331206	-1.5942	0.0361642	-4.78929	0.10919	-3.19509	D2Ertd750e	DNA segment, Chr 2, ERATO Doi 750, expressed Gene
ENSMUSG00000027306	44.5652	11.4122	1.63972	0.256079	-1.96534	0.0367938	-4.76439	0.143682	-2.79905	Nusap1	nucleolar and spindle associated protein 1 Gene
ENSMUSG00000083668	31.6111	4.91721	1.16516	0.155553	-2.68452	0.036859	-4.76184	0.236954	-2.07732	Gm5648	predicted pseudogene 5648 Pseudogene
ENSMUSG00000026683	38.2366	5.52243	1.42331	0.144428	-2.79158	0.0372237	-4.74763	0.257733	-1.95605	Nuf2	NUF2, NDC80 kinetochore complex component, homolog (S. cerevisiae) Gene
ENSMUSG00000027715	133.856	18.8878	4.99291	0.141105	-2.82516	0.0373005	-4.74466	0.264346	-1.9195	Ccna2	cyclin A2 Gene
ENSMUSG00000048922	33.6198	5.7897	1.25494	0.172211	-2.53775	0.0373273	-4.74363	0.216753	-2.20587	Cdca2	cell division cycle associated 2 Gene
ENSMUSG00000001403	63.2818	13.617	2.49541	0.21518	-2.21638	0.0394333	-4.66444	0.183257	-2.44806	Ube2c	ubiquitin-conjugating enzyme E2C Gene
ENSMUSG00000060777	25.3561	2.18172	1	0.0860428	-3.5388	0.0394382	-4.66426	0.458355	-1.12546	Gm10087	predicted gene 10087 Pseudogene
ENSMUSG00000055612	34.1321	7.44184	1.38358	0.21803	-2.1974	0.040536	-4.62465	0.185919	-2.42725	Cdca7	cell division cycle associated 7 Gene
ENSMUSG00000063531	27.2142	6.32829	1.11281	0.232537	-2.10447	0.040891	-4.61207	0.175848	-2.5076	Sema3e	sema domain, immunoglobulin domain (Ig), short basic domain, secreted, (semaphorin) 3E Gene
ENSMUSG00000029372	24.3922	1.14146	1	0.0467962	-4.41746	0.0409968	-4.60835	0.876071	-0.19088	Ppbp	pro-platelet basic protein Gene
ENSMUSG00000020914	148.321	27.7516	6.21584	0.187105	-2.41808	0.041908	-4.57663	0.223981	-2.15855	Top2a	topoisomerase (DNA) II alpha Gene
ENSMUSG00000026669	35.1467	3.16955	1.47587	0.0901805	-3.47104	0.0419915	-4.57376	0.465639	-1.10272	Mcm10	minichromosome maintenance deficient 10 (S. cerevisiae) Gene
ENSMUSG00000005410	121.182	12.5115	5.11116	0.103246	-3.27584	0.0421776	-4.56738	0.408515	-1.29154	Mcm5	minichromosome maintenance deficient 5, cell division cycle 46 (S. cerevisiae) Gene
ENSMUSG00000028194	64.8772	5.88797	2.73982	0.0907557	-3.46187	0.0422308	-4.56556	0.465324	-1.10369	Ddah1	dimethylarginine dimethylaminohydrolase 1 Gene
ENSMUSG00000034311	27.3969	4.86179	1.18667	0.177457	-2.49445	0.0433141	-4.52902	0.244081	-2.03457	Kif4	kinesin family member 4 Gene
ENSMUSG00000024590	79.1718	23.8575	3.44527	0.301338	-1.73055	0.0435164	-4.5223	0.144411	-2.79175	Lmnb1	lamin B1 Gene
ENSMUSG00000027379	41.6157	7.7112	1.82219	0.185295	-2.4321	0.0437862	-4.51338	0.236305	-2.08128	Bub1	budding uninhibited by benzimidazoles 1 homolog (S. cerevisiae) Gene
ENSMUSG00000017861	34.229	2.92439	1.51145	0.0854359	-3.54901	0.0441571	-4.50121	0.516845	-0.952195	Mybl2	myeloblastosis oncogene-like 2 Gene
ENSMUSG00000040084	48.8515	14.3787	2.15752	0.294335	-1.76447	0.0441649	-4.50096	0.15005	-2.73649	Bub1b	budding uninhibited by benzimidazoles 1 homolog, beta (S. cerevisiae) Gene
ENSMUSG00000039396	27.1437	2.8263	1.22758	0.104123	-3.26363	0.0452253	-4.46673	0.434343	-1.20309	Neil3	nei like 3 (E. coli) Gene
ENSMUSG00000028873	48.4414	7.17553	2.19764	0.148128	-2.75508	0.0453669	-4.46222	0.306268	-1.70713	Cdca8	cell division cycle associated 8 Gene
ENSMUSG00000022945	39.4958	5.11111	1.84832	0.129409	-2.94999	0.046798	-4.41741	0.361629	-1.46742	Chaf1b	chromatin assembly factor 1, subunit B (p60) Gene
ENSMUSG00000020018	37.5524	8.22536	1.75844	0.219037	-2.19076	0.0468264	-4.41653	0.213783	-2.22578	Snrpf	small nuclear ribonucleoprotein polypeptide F Gene
ENSMUSG00000038943	77.6792	13.6619	3.6917	0.175875	-2.50737	0.0475249	-4.39517	0.270219	-1.8878	Prc1	protein regulator of cytokinesis 1 Gene
ENSMUSG00000027454	25.5718	2.28731	1.21617	0.0894465	-3.48283	0.047559	-4.39414	0.531704	-0.911306	Gins1	GINS complex subunit 1 (Psf1 homolog) Gene
ENSMUSG00000021569	23.182	2.61261	1.12191	0.1127	-3.14944	0.0483958	-4.36897	0.429422	-1.21953	Trip13	thyroid hormone receptor interactor 13 Gene
ENSMUSG00000024989	28.5691	5.23621	1.38997	0.183282	-2.44786	0.048653	-4.36133	0.265453	-1.91347	Cep55	centrosomal protein 55 Gene
ENSMUSG00000030867	39.4126	8.94398	1.91987	0.226932	-2.13967	0.0487122	-4.35957	0.214655	-2.21991	Plk1	polo-like kinase 1 (Drosophila) Gene
ENSMUSG00000082401	83.7571	4.85374	4.11453	0.0579501	-4.10904	0.0491245	-4.34741	0.847703	-0.238369	Gm14328	predicted gene 14328 Pseudogene
ENSMUSG00000005233	58.7159	8.96944	2.89135	0.15276	-2.71066	0.0492431	-4.34393	0.322356	-1.63327	Spc25	SPC25, NDC80 kinetochore complex component, homolog (S. cerevisiae) Gene
ENSMUSG00000042029	31.5998	2.84959	1.59142	0.0901772	-3.47109	0.0503617	-4.31153	0.558475	-0.840436	Ncapg2	non-SMC condensin II complex, subunit G2 Gene
ENSMUSG00000028678	25.2911	8.25896	1.27757	0.326555	-1.6146	0.0505145	-4.30716	0.154689	-2.69256	Kif2c	kinesin family member 2C Gene
ENSMUSG00000019214	42.7389	5.46831	2.17778	0.127947	-2.96638	0.0509553	-4.29462	0.398254	-1.32824	Chtf18	CTF18, chromosome transmission fidelity factor 18 homolog (S. cerevisiae) Gene
ENSMUSG00000027469	86.8321	21.8493	4.45577	0.251627	-1.99064	0.0513148	-4.28448	0.203932	-2.29384	Tpx2	TPX2, microtubule-associated protein homolog (Xenopus laevis) Gene
ENSMUSG00000064968	19.1269	1	1	0.0522825	-4.25753	0.0522825	-4.25753	1	0	Snord47	small nucleolar RNA, C/D box 47 Gene
ENSMUSG00000042489	34.5648	2.49947	1.81159	0.0723125	-3.78961	0.0524113	-4.25398	0.724789	-0.464367	Clspn	claspin homolog (Xenopus laevis) Gene
ENSMUSG00000074280	81.4413	5.43182	4.31453	0.0666961	-3.90625	0.0529772	-4.23849	0.794307	-0.332231	Gm6166	predicted gene 6166 Pseudogene
ENSMUSG00000079553	24.1889	7.16692	1.28811	0.29629	-1.75492	0.0532522	-4.23102	0.17973	-2.4761	Kifc1	kinesin family member C1 Gene
ENSMUSG00000018849	55.2295	11.6885	2.96834	0.211635	-2.24035	0.0537456	-4.21771	0.253953	-1.97736	Wwc1	WW, C2 and coiled-coil domain containing 1 Gene
ENSMUSG00000031004	62.7276	11.4215	3.37779	0.182081	-2.45734	0.0538486	-4.21495	0.295739	-1.7576	Mki67	antigen identified by monoclonal antibody Ki 67 Gene
ENSMUSG00000024056	21.762	4.37613	1.18729	0.201091	-2.31408	0.054558	-4.19607	0.271311	-1.88198	Ndc80	NDC80 homolog, kinetochore complex component (S. cerevisiae) Gene
ENSMUSG00000027699	45.182	8.25751	2.46711	0.182761	-2.45197	0.0546039	-4.19485	0.298772	-1.74288	Ect2	ect2 oncogene Gene
ENSMUSG00000029177	57.3376	22.8822	3.15412	0.39908	-1.32525	0.0550097	-4.18417	0.137841	-2.85892	Cenpa	centromere protein A Gene
ENSMUSG00000025758	39.2591	6.21129	2.16353	0.158212	-2.66007	0.0551091	-4.18157	0.348323	-1.5215	Plk4	polo-like kinase 4 (Drosophila) Gene
ENSMUSG00000023505	67.1998	19.8636	3.71447	0.29559	-1.75833	0.055275	-4.17723	0.186999	-2.4189	Cdca3	cell division cycle associated 3 Gene
ENSMUSG00000019942	346.815	49.7789	19.2423	0.143531	-2.80056	0.0554828	-4.17182	0.386555	-1.37125	Cdk1	cyclin-dependent kinase 1 Gene
ENSMUSG00000065226	17.9218	2.44632	1	0.136499	-2.87303	0.0557978	-4.16365	0.408777	-1.29061	SNORA8.1	Small nucleolar RNA SNORA8
ENSMUSG00000032254	27.9234	7.89317	1.56152	0.282672	-1.8228	0.0559216	-4.16045	0.197832	-2.33765	Kif23	kinesin family member 23 Gene
ENSMUSG00000024791	21.118	3.55715	1.19471	0.168442	-2.56967	0.0565733	-4.14374	0.335862	-1.57406	Cdca5	cell division cycle associated 5 Gene
ENSMUSG00000088431	17.6152	4.27743	1	0.242826	-2.04201	0.056769	-4.13875	0.233785	-2.09675	AC161117.1
ENSMUSG00000041859	73.9148	8.41136	4.2319	0.113798	-3.13545	0.0572538	-4.12649	0.503117	-0.991034	Mcm3	minichromosome maintenance deficient 3 (S. cerevisiae) Gene
ENSMUSG00000006715	27.926	2.11575	1.59899	0.0757627	-3.72237	0.0572581	-4.12638	0.755755	-0.404009	Gmnn	geminin Gene
ENSMUSG00000030346	31.9223	2.26317	1.84844	0.0708962	-3.81815	0.0579043	-4.11018	0.816748	-0.292037	Rad51ap1	RAD51 associated protein 1 Gene
ENSMUSG00000030677	37.6335	7.87134	2.18366	0.209158	-2.25734	0.0580244	-4.1072	0.277419	-1.84986	Kif22	kinesin family member 22 Gene
ENSMUSG00000020808	23.9192	6.52457	1.39374	0.272776	-1.87421	0.0582688	-4.10113	0.213614	-2.22692	Fam64a	family with sequence similarity 64, member A Gene
ENSMUSG00000028347	19.1482	2.41684	1.11631	0.126218	-2.98601	0.0582986	-4.10039	0.461889	-1.11438	Tmeff1	transmembrane protein with EGF-like and two follistatin-like domains 1 Gene
ENSMUSG00000046179	21.1256	2.89163	1.23628	0.136878	-2.86903	0.0585203	-4.09492	0.427536	-1.22588	E2f8	E2F transcription factor 8 Gene
ENSMUSG00000045763	127.16	32.535	7.51746	0.255859	-1.96658	0.0591182	-4.08025	0.231058	-2.11367	Basp1	brain abundant, membrane attached signal protein 1 Gene
ENSMUSG00000021485	24.7421	4.55481	1.47161	0.184092	-2.4415	0.0594782	-4.0715	0.32309	-1.62999	Mxd3	Max dimerization protein 3 Gene
ENSMUSG00000005470	31.8412	4.17119	1.91947	0.131	-2.93236	0.0602827	-4.05211	0.460174	-1.11975	Asf1b	ASF1 anti-silencing function 1 homolog B (S. cerevisiae) Gene
ENSMUSG00000027323	63.5694	7.41143	3.86474	0.116588	-3.10051	0.0607955	-4.03989	0.521456	-0.939381	Rad51	RAD51 homolog (S. cerevisiae) Gene
ENSMUSG00000021965	21.9547	2.94646	1.33897	0.134206	-2.89748	0.060988	-4.03533	0.454434	-1.13786	F630043A04Rik	RIKEN cDNA F630043A04 gene Gene
ENSMUSG00000032815	18.2426	3.11143	1.11373	0.170558	-2.55166	0.0610509	-4.03384	0.357948	-1.48218	Fanca	Fanconi anemia, complementation group A Gene
ENSMUSG00000006678	21.2314	3.11668	1.29879	0.146795	-2.76812	0.0611727	-4.03097	0.416721	-1.26285	Pola1	polymerase (DNA directed), alpha 1 Gene
ENSMUSG00000027496	37.1131	7.47579	2.27137	0.201432	-2.31163	0.0612014	-4.03029	0.303831	-1.71866	Aurka	aurora kinase A Gene
ENSMUSG00000035683	29.9215	4.59553	1.85162	0.153587	-2.70288	0.0618828	-4.01432	0.402918	-1.31144	Melk	maternal embryonic leucine zipper kinase Gene
ENSMUSG00000023015	158.181	39.1549	9.8145	0.247532	-2.01431	0.0620458	-4.01052	0.250658	-1.99621	Racgap1	Rac GTPase-activating protein 1 Gene
ENSMUSG00000050069	31.4582	1.94115	1.978	0.0617058	-4.01845	0.0628771	-3.99132	1.01898	0.027129	Grem2	gremlin 2 homolog, cysteine knot superfamily (Xenopus laevis) Gene
ENSMUSG00000022422	15.812	1.59244	1	0.100711	-3.31171	0.0632432	-3.98295	0.627967	-0.671239	Dscc1	defective in sister chromatid cohesion 1 homolog (S. cerevisiae) Gene
ENSMUSG00000028212	34.6158	5.33485	2.24215	0.154116	-2.69791	0.0647724	-3.94848	0.420284	-1.25056	Ccne2	cyclin E2 Gene
ENSMUSG00000036777	81.7352	21.2653	5.31391	0.260172	-1.94246	0.0650138	-3.94311	0.249887	-2.00065	Anln	anillin, actin binding protein Gene
ENSMUSG00000026622	22.6622	5.69576	1.49622	0.251333	-1.99233	0.0660227	-3.92089	0.26269	-1.92857	Nek2	NIMA (never in mitosis gene a)-related expressed kinase 2 Gene
ENSMUSG00000031262	21.9982	1.74517	1.45622	0.0793326	-3.65594	0.0661975	-3.91708	0.83443	-0.261138	Cenpi	centromere protein I Gene
ENSMUSG00000022385	22.9264	4.21243	1.52154	0.183737	-2.44429	0.0663663	-3.9134	0.361204	-1.46912	Gtse1	G two S phase expressed protein 1 Gene
ENSMUSG00000036412	17.8489	9.36418	1.18673	0.524636	-0.930611	0.0664876	-3.91077	0.126731	-2.98016	Arsi	arylsulfatase i Gene
ENSMUSG00000025574	62.3147	11.3115	4.16749	0.181523	-2.46178	0.0668781	-3.90232	0.368428	-1.44055	Tk1	thymidine kinase 1 Gene
ENSMUSG00000078521	14.9272	1.27638	1	0.0855073	-3.54781	0.0669918	-3.89987	0.783463	-0.352063	2610002D18Rik	RIKEN cDNA 2610002D18 gene Gene
ENSMUSG00000045751	27.7131	3.82222	1.85984	0.137921	-2.85809	0.0671106	-3.89732	0.486588	-1.03923	F730047E07Rik	RIKEN cDNA F730047E07 gene Gene
ENSMUSG00000041431	25.9945	5.17274	1.7457	0.198994	-2.3292	0.0671565	-3.89633	0.33748	-1.56713	Ccnb1	cyclin B1 Gene
ENSMUSG00000061533	28.8444	4.19182	1.94231	0.145325	-2.78264	0.0673375	-3.89245	0.463358	-1.1098	4930534B04Rik	RIKEN cDNA 4930534B04 gene Gene
ENSMUSG00000031756	21.3589	3.71619	1.43837	0.173989	-2.52294	0.067343	-3.89233	0.387055	-1.36939	Cenpn	centromere protein N Gene
ENSMUSG00000031352	23.3961	2.31879	1.59465	0.09911	-3.33483	0.0681589	-3.87495	0.687709	-0.54013	Hccs	holocytochrome c synthetase Gene
ENSMUSG00000025395	62.3654	9.41738	4.25124	0.151003	-2.72735	0.0681666	-3.87479	0.451425	-1.14744	Prim1	DNA primase, p49 subunit Gene
ENSMUSG00000050410	79.1253	7.13642	5.41552	0.0901913	-3.47087	0.0684423	-3.86897	0.758857	-0.3981	Tcf19	transcription factor 19 Gene
ENSMUSG00000034883	14.4655	1.91942	1	0.132689	-2.91388	0.06913	-3.85454	0.520992	-0.940668	Ppil5	peptidylprolyl isomerase (cyclophilin) like 5 Gene
ENSMUSG00000021765	21.9396	1.42792	1.53213	0.0650839	-3.94156	0.0698338	-3.83993	1.07298	0.101624	Fst	follistatin Gene
ENSMUSG00000061048	16.4932	1.25114	1.15466	0.0758579	-3.72056	0.0700081	-3.83633	0.922885	-0.115777	Cdh3	cadherin 3 Gene
ENSMUSG00000029375	14.228	17.3176	1	1.21715	0.283506	0.0702839	-3.83066	0.0577447	-4.11417	Cxcl15	chemokine (C-X-C motif) ligand 15 Gene
ENSMUSG00000022034	24.7185	1.87621	1.73967	0.0759031	-3.7197	0.0703794	-3.8287	0.927227	-0.109006	Esco2	establishment of cohesion 1 homolog 2 (S. cerevisiae) Gene
ENSMUSG00000032135	21.1188	2.81799	1.49123	0.133435	-2.90579	0.0706115	-3.82395	0.529181	-0.918166	Mcam	melanoma cell adhesion molecule Gene
ENSMUSG00000029910	67.7554	11.4242	4.78749	0.168609	-2.56825	0.0706584	-3.823	0.419066	-1.25475	Mad2l1	MAD2 mitotic arrest deficient-like 1 (yeast) Gene
ENSMUSG00000032218	31.3257	15.6167	2.21882	0.498528	-1.00425	0.0708305	-3.81948	0.142079	-2.81523	Ccnb2	cyclin B2 Gene
ENSMUSG00000029366	25.6792	2.14152	1.83574	0.0833949	-3.5839	0.0714876	-3.80616	0.857218	-0.222266	Dck	deoxycytidine kinase Gene
ENSMUSG00000027533	158.116	11.8198	11.3956	0.0747539	-3.74171	0.0720714	-3.79443	0.964116	-0.0527218	Fabp5	fatty acid binding protein 5, epidermal Gene
ENSMUSG00000037313	76.5198	17.4158	5.53665	0.227599	-2.13544	0.0723558	-3.78875	0.31791	-1.65331	Tacc3	transforming, acidic coiled-coil containing protein 3 Gene
ENSMUSG00000056394	114.763	16.5457	8.39349	0.144173	-2.79413	0.0731378	-3.77324	0.507291	-0.979114	Lig1	ligase I, DNA, ATP-dependent Gene
ENSMUSG00000023919	21.2353	3.1679	1.55565	0.149181	-2.74486	0.0732579	-3.77087	0.491067	-1.02601	Cenpq	centromere protein Q Gene
ENSMUSG00000045954	197.487	62.7816	14.4714	0.317903	-1.65334	0.0732779	-3.77048	0.230504	-2.11714	Sdpr	serum deprivation response Gene
ENSMUSG00000026605	17.4815	5.55215	1.28421	0.317601	-1.65471	0.073461	-3.76688	0.2313	-2.11216	Cenpf	centromere protein F Gene
ENSMUSG00000047534	17.3627	3.1665	1.27811	0.182374	-2.45503	0.0736126	-3.7639	0.403636	-1.30887	C79407	expressed sequence C79407 Gene
ENSMUSG00000030116	13.2929	5.77116	1	0.434153	-1.20372	0.0752281	-3.73258	0.173276	-2.52886	Mfap5	microfibrillar associated protein 5 Gene
ENSMUSG00000041219	33.4885	6.71987	2.52236	0.200662	-2.31716	0.07532	-3.73082	0.375358	-1.41366	Arhgap11a	Rho GTPase activating protein 11A Gene
ENSMUSG00000012443	26.1127	4.23172	1.97159	0.162056	-2.62544	0.0755028	-3.72733	0.465906	-1.10189	Kif11	kinesin family member 11 Gene
ENSMUSG00000048040	17.8742	4.99535	1.36416	0.279472	-1.83923	0.0763201	-3.71179	0.273087	-1.87257	2900062L11Rik	RIKEN cDNA 2900062L11 gene Gene
ENSMUSG00000038252	43.486	13.1134	3.33186	0.301555	-1.72951	0.076619	-3.70615	0.25408	-1.97665	Ncapd2	non-SMC condensin I complex, subunit D2 Gene
ENSMUSG00000002835	41.1283	6.19916	3.15168	0.150727	-2.72999	0.0766304	-3.70594	0.508404	-0.975953	Chaf1a	chromatin assembly factor 1, subunit A (p150) Gene
ENSMUSG00000055723	92.5563	19.3994	7.18684	0.209596	-2.25432	0.0776483	-3.6869	0.370466	-1.43259	Rras2	related RAS viral (r-ras) oncogene homolog 2 Gene
ENSMUSG00000017499	17.1558	1.93171	1.33948	0.112599	-3.15074	0.0780777	-3.67895	0.693417	-0.528205	Cdc6	cell division cycle 6 homolog (S. cerevisiae) Gene
ENSMUSG00000042286	12.7598	1.73277	1	0.135799	-2.88046	0.0783709	-3.67354	0.577111	-0.79308	Stab1	stabilin 1 Gene
ENSMUSG00000024795	14.4896	2.28263	1.13756	0.157535	-2.66625	0.0785088	-3.671	0.498357	-1.00475	Kif20b	kinesin family member 20B Gene
ENSMUSG00000037544	23.4781	4.56912	1.86898	0.194611	-2.36133	0.0796051	-3.65099	0.409047	-1.28966	Dlgap5	discs, large (Drosophila) homolog-associated protein 5 Gene
ENSMUSG00000029687	52.2838	12.5212	4.17112	0.239484	-2.062	0.0797783	-3.64786	0.333126	-1.58586	Ezh2	enhancer of zeste homolog 2 (Drosophila) Gene
ENSMUSG00000029591	14.3488	1.81632	1.14732	0.126584	-2.98184	0.0799596	-3.64458	0.631674	-0.662749	Ung	uracil DNA glycosylase Gene
ENSMUSG00000032400	52.1127	4.28191	4.19182	0.0821664	-3.60531	0.0804374	-3.63599	0.978958	-0.0306811	Zwilch	Zwilch, kinetochore associated, homolog (Drosophila) Gene
ENSMUSG00000076275	12.3485	198.126	1	16.0446	4.00401	0.0809816	-3.62626	0.00504729	-7.63027	Mir675	microRNA 675 Gene
ENSMUSG00000034906	35.2319	7.16915	2.86533	0.203485	-2.29701	0.0813278	-3.62011	0.399675	-1.3231	Ncaph	non-SMC condensin I complex, subunit H Gene
ENSMUSG00000021701	41.4848	9.38693	3.39128	0.226274	-2.14386	0.0817475	-3.61268	0.361277	-1.46882	Plk2	polo-like kinase 2 (Drosophila) Gene
ENSMUSG00000053846	21.8441	1.45588	1.79673	0.0666486	-3.90728	0.0822525	-3.6038	1.23412	0.303484	Lipg	lipase, endothelial Gene
ENSMUSG00000028068	21.1499	3.58661	1.74253	0.169581	-2.55995	0.0823897	-3.60139	0.485843	-1.04144	Iqgap3	IQ motif containing GTPase activating protein 3 Gene
ENSMUSG00000025747	78.2885	12.934	6.49112	0.165209	-2.59763	0.0829128	-3.59226	0.501864	-0.99463	Tyms	thymidylate synthase Gene
ENSMUSG00000020185	17.1197	1.64539	1.42122	0.0961109	-3.37916	0.0830166	-3.59046	0.863758	-0.211301	E2f7	E2F transcription factor 7 Gene
ENSMUSG00000002068	57.4334	8.73858	4.78619	0.152152	-2.71642	0.0833347	-3.58494	0.547708	-0.868521	Ccne1	cyclin E1 Gene
ENSMUSG00000044927	18.8224	18.7164	1.57139	0.994371	-0.0081438	0.0834851	-3.58234	0.0839577	-3.57419	H1fx	H1 histone family, member X Gene
ENSMUSG00000062196	23.1117	1.2962	1.93615	0.0560842	-4.15626	0.0837737	-3.57736	1.49371	0.578902	Fabp5l2	fatty acid binding protein 5-like 2 Pseudogene
ENSMUSG00000015880	35.1572	6.45715	2.94712	0.183665	-2.44485	0.0838267	-3.57645	0.456411	-1.13159	Ncapg	non-SMC condensin I complex, subunit G Gene
ENSMUSG00000002055	32.9789	9.81896	2.79556	0.297735	-1.7479	0.0847683	-3.56033	0.28471	-1.81243	Spag5	sperm associated antigen 5 Gene
ENSMUSG00000068699	116.411	56.8295	9.89326	0.488179	-1.03452	0.0849854	-3.55664	0.174087	-2.52212	Flnc	filamin C, gamma Gene
ENSMUSG00000089639	11.5858	1.8315	1	0.158081	-2.66126	0.0863126	-3.53429	0.546002	-0.873022	Gm2862	predicted gene 2862 Pseudogene
ENSMUSG00000084220	17.1816	1.51211	1.48315	0.0880076	-3.50623	0.0863223	-3.53412	0.98085	-0.0278956	Gm12387	predicted gene 12387 Pseudogene
ENSMUSG00000030978	128.849	14.5245	11.2112	0.112725	-3.14912	0.0870109	-3.52266	0.771887	-0.373539	Rrm1	ribonucleotide reductase M1 Gene
ENSMUSG00000037621	12.7796	1.55937	1.11238	0.12202	-3.03482	0.0870429	-3.52213	0.713352	-0.487313	Atoh8	atonal homolog 8 (Drosophila) Gene
ENSMUSG00000035455	18.4835	2.12216	1.61468	0.114814	-3.12263	0.0873576	-3.51692	0.760864	-0.39429	Fignl1	fidgetin-like 1 Gene
ENSMUSG00000045273	18.8282	2.43322	1.64733	0.129233	-2.95195	0.087493	-3.51469	0.677017	-0.562736	Cenph	centromere protein H Gene
ENSMUSG00000059921	19.8951	9.51412	1.74177	0.478214	-1.06427	0.0875476	-3.51379	0.183072	-2.44952	Unc5c	unc-5 homolog C (C. elegans) Gene
ENSMUSG00000008318	24.6958	1.77283	2.1757	0.0717869	-3.80014	0.0881	-3.50471	1.22724	0.295421	Relt	RELT tumor necrosis factor receptor Gene
ENSMUSG00000077698	11.3415	3.52519	1	0.310823	-1.68583	0.0881721	-3.50353	0.283673	-1.8177	Snord12	small nucleolar RNA, C/D box 12 Gene
ENSMUSG00000034349	152.471	48.4558	13.4452	0.317804	-1.65379	0.0881822	-3.50337	0.277474	-1.84958	Smc4	structural maintenance of chromosomes 4 Gene
ENSMUSG00000022881	82.6216	13.7856	7.2999	0.166852	-2.58336	0.0883534	-3.50057	0.52953	-0.917215	Rfc4	replication factor C (activator 1) 4 Gene
ENSMUSG00000037020	16.5383	1.37921	1.47412	0.0833949	-3.5839	0.089134	-3.48788	1.06882	0.0960167	Wdr62	WD repeat domain 62 Gene
ENSMUSG00000062248	24.9768	4.86121	2.22926	0.194629	-2.3612	0.0892528	-3.48596	0.45858	-1.12475	Cks2	CDC28 protein kinase regulatory subunit 2 Gene
ENSMUSG00000028702	14.4762	1.81862	1.29579	0.125628	-2.99277	0.089512	-3.48178	0.712514	-0.489009	Rad54l	RAD54 like (S. cerevisiae) Gene
ENSMUSG00000007080	28.1653	3.94642	2.52883	0.140116	-2.8353	0.0897855	-3.47737	0.640792	-0.642073	Pole	polymerase (DNA directed), epsilon Gene
ENSMUSG00000030513	12.4512	1.58416	1.11917	0.12723	-2.97449	0.0898845	-3.47578	0.706472	-0.501296	Pcsk6	proprotein convertase subtilisin/kexin type 6 Gene
ENSMUSG00000041842	19.1815	1.38885	1.73454	0.072406	-3.78775	0.0904281	-3.46709	1.2489	0.320661	Fhdc1	FH2 domain containing 1 Gene
ENSMUSG00000024301	12.3113	3.73884	1.11557	0.303692	-1.71932	0.0906135	-3.46413	0.298373	-1.74481	Kifc5b	kinesin family member C5B Gene
ENSMUSG00000024660	46.8984	9.52651	4.2776	0.203131	-2.29952	0.0912099	-3.45467	0.449021	-1.15515	Incenp	inner centromere protein Gene
ENSMUSG00000037010	31.3635	14.2387	2.8615	0.45399	-1.13927	0.0912365	-3.45425	0.200966	-2.31498	Apln	apelin Gene
ENSMUSG00000046768	34.8961	11.6114	3.18958	0.332742	-1.58753	0.0914019	-3.45163	0.274693	-1.86411	Rhoj	ras homolog gene family, member J Gene
ENSMUSG00000035184	19.3666	3.81828	1.77285	0.197158	-2.34257	0.0915417	-3.44943	0.464306	-1.10685	Fam124a	family with sequence similarity 124, member A Gene
ENSMUSG00000028312	58.3585	6.41156	5.38729	0.109865	-3.18619	0.0923138	-3.43731	0.840246	-0.251116	Smc2	structural maintenance of chromosomes 2 Gene
ENSMUSG00000058290	17.2148	3.49929	1.59166	0.203272	-2.29852	0.0924588	-3.43505	0.454852	-1.13653	Espl1	extra spindle poles-like 1 (S. cerevisiae) Gene
ENSMUSG00000023940	18.7444	4.95938	1.73418	0.264579	-1.91823	0.0925172	-3.43413	0.349677	-1.51591	Sgol1	shugoshin-like 1 (S. pombe) Gene
ENSMUSG00000024598	16.665	33.5345	1.55491	2.01228	1.00883	0.0933042	-3.42191	0.0463675	-4.43074	Fbn2	fibrillin 2 Gene
ENSMUSG00000021177	24.7912	5.81936	2.32842	0.234735	-2.0909	0.0939212	-3.4124	0.400116	-1.32151	Tdp1	tyrosyl-DNA phosphodiesterase 1 Gene
ENSMUSG00000017146	12.217	1.86212	1.14914	0.152421	-2.71387	0.0940606	-3.41027	0.617111	-0.696397	Brca1	breast cancer 1 Gene
ENSMUSG00000038379	15.4647	2.4489	1.45559	0.158354	-2.65877	0.0941234	-3.4093	0.594385	-0.75053	Ttk	Ttk protein kinase Gene
ENSMUSG00000017697	18.4992	7.67321	1.74283	0.414786	-1.26956	0.0942114	-3.40795	0.227132	-2.1384	Ada	adenosine deaminase Gene
ENSMUSG00000041301	11.9983	1.11413	1.13188	0.0928568	-3.42885	0.0943368	-3.40604	1.01594	0.0228135	Cftr	cystic fibrosis transmembrane conductance regulator homolog Gene
ENSMUSG00000050222	18.4684	5.87173	1.74511	0.317935	-1.6532	0.0944922	-3.40366	0.297206	-1.75046	Il17d	interleukin 17D Gene
ENSMUSG00000021835	25.1378	12.5327	2.38374	0.498561	-1.00416	0.0948269	-3.39856	0.190201	-2.3944	Bmp4	bone morphogenetic protein 4 Gene
ENSMUSG00000078141	51.6357	16.612	4.89661	0.321715	-1.63615	0.0948299	-3.39851	0.294764	-1.76237	Gm2399	predicted gene 2399 Gene
ENSMUSG00000037411	814.579	9.87181	77.651	0.0121189	-6.3666	0.0953265	-3.39098	7.86593	2.97562	Serpine1	serine (or cysteine) peptidase inhibitor, clade E, member 1 Gene
ENSMUSG00000020330	18.3144	3.75732	1.75428	0.205157	-2.2852	0.0957867	-3.38403	0.466896	-1.09883	Hmmr	hyaluronan mediated motility receptor (RHAMM) Gene
ENSMUSG00000022894	26.6932	11.3898	2.56462	0.426694	-1.22873	0.0960778	-3.37965	0.225168	-2.15093	Adamts5	a disintegrin-like and metallopeptidase (reprolysin type) with thrombospondin type 1 motif, 5 (aggrecanase-2) Gene
ENSMUSG00000006398	75.2846	21.8422	7.2616	0.290128	-1.78524	0.0964553	-3.374	0.332457	-1.58876	Cdc20	cell division cycle 20 homolog (S. cerevisiae) Gene
ENSMUSG00000026969	121.656	33.2336	11.7536	0.273177	-1.87209	0.0966132	-3.37164	0.353665	-1.49954	Fam166a	family with sequence similarity 166, member A Gene
ENSMUSG00000036768	16.6863	2.95398	1.61918	0.17703	-2.49793	0.0970365	-3.36533	0.548135	-0.867397	Kif15	kinesin family member 15 Gene
ENSMUSG00000029516	14.7397	4.31699	1.43112	0.292883	-1.7716	0.0970933	-3.36448	0.331509	-1.59288	Cit	citron Gene
ENSMUSG00000046561	14.9957	13.1217	1.45765	0.875028	-0.1926	0.0972045	-3.36283	0.111087	-3.17023	Arsj	arylsulfatase J Gene
ENSMUSG00000068101	12.8188	3.43171	1.24727	0.267709	-1.90126	0.0972997	-3.36142	0.363453	-1.46016	Cenpm	centromere protein M Gene
ENSMUSG00000051855	492.138	345.12	48.4953	0.701266	-0.511967	0.09854	-3.34315	0.140517	-2.83118	Mest	mesoderm specific transcript Gene
ENSMUSG00000036334	11.7996	3.15687	1.16369	0.26754	-1.90218	0.0986206	-3.34197	0.36862	-1.43979	Igsf10	immunoglobulin superfamily, member 10 Gene
ENSMUSG00000075266	11.4728	2.76216	1.1317	0.240758	-2.05434	0.0986419	-3.34166	0.409714	-1.28731	Cenpw	centromere protein W Gene
ENSMUSG00000029380	322.913	192.919	31.9	0.597433	-0.743151	0.0987884	-3.33951	0.165355	-2.59636	Cxcl1	chemokine (C-X-C motif) ligand 1 Gene
ENSMUSG00000028179	11.1832	6.19219	1.11641	0.553705	-0.852811	0.0998298	-3.32439	0.180294	-2.47158	Cth	cystathionase (cystathionine gamma-lyase) Gene
ENSMUSG00000023908	14.7448	2.12597	1.48111	0.144185	-2.79401	0.10045	-3.31545	0.696677	-0.521438	Pkmyt1	protein kinase, membrane associated tyrosine/threonine 1 Gene
ENSMUSG00000055044	61.6412	15.2514	6.19782	0.247421	-2.01496	0.100547	-3.31406	0.406378	-1.2991	Pdlim1	PDZ and LIM domain 1 (elfin) Gene
ENSMUSG00000037628	13.7711	5.57515	1.38599	0.404844	-1.30456	0.100645	-3.31265	0.248601	-2.00809	Cdkn3	cyclin-dependent kinase inhibitor 3 Gene
ENSMUSG00000005397	165.615	51.7925	16.7117	0.312727	-1.67702	0.100907	-3.30891	0.322666	-1.63188	Nid1	nidogen 1 Gene
ENSMUSG00000027654	19.4519	3.72781	1.96831	0.191643	-2.38351	0.101189	-3.30487	0.528008	-0.921368	Fam83d	family with sequence similarity 83, member D Gene
ENSMUSG00000072980	15.9817	2.25259	1.62232	0.140948	-2.82677	0.101511	-3.3003	0.720199	-0.473532	Oip5	Opa interacting protein 5 Gene
ENSMUSG00000048574	13.5663	2.67586	1.382	0.197243	-2.34195	0.10187	-3.2952	0.516468	-0.95325	Gm5593	predicted gene 5593 Pseudogene
ENSMUSG00000002870	72.5159	11.3577	7.43867	0.156624	-2.67462	0.10258	-3.28518	0.654944	-0.610556	Mcm2	minichromosome maintenance deficient 2 mitotin (S. cerevisiae) Gene
ENSMUSG00000073705	15.7139	3.497	1.61512	0.222542	-2.16785	0.102783	-3.28233	0.461858	-1.11448	Apitd1	apoptosis-inducing, TAF9-like domain 1 Gene
ENSMUSG00000034675	19.1956	18.3852	1.97412	0.957785	-0.0622269	0.102842	-3.28149	0.107375	-3.21927	Dbn1	drebrin 1 Gene
ENSMUSG00000084353	41.3952	8.12325	4.2616	0.196237	-2.34933	0.102949	-3.28	0.524618	-0.930662	Gm15452	predicted gene 15452 Pseudogene
ENSMUSG00000020493	18.7215	3.71225	1.94124	0.198288	-2.33433	0.103691	-3.26964	0.522929	-0.935314	Prr11	proline rich 11 Gene
ENSMUSG00000003779	51.9848	14.1753	5.42882	0.272681	-1.87471	0.104431	-3.25938	0.382977	-1.38467	Kif20a	kinesin family member 20A Gene
ENSMUSG00000019773	56.8992	7.52118	5.94695	0.132184	-2.91938	0.104517	-3.25819	0.790694	-0.338808	Fbxo5	F-box protein 5 Gene
ENSMUSG00000027030	14.7796	4.1918	1.54767	0.28362	-1.81797	0.104717	-3.25544	0.369214	-1.43747	Stk39	serine/threonine kinase 39, STE20/SPS1 homolog (yeast) Gene
ENSMUSG00000076437	42.7678	13.1813	4.48239	0.308206	-1.69803	0.104808	-3.25418	0.340057	-1.55615	2700094K13Rik	RIKEN cDNA 2700094K13 gene Gene
ENSMUSG00000031562	15.487	2.39329	1.63115	0.154535	-2.69399	0.105324	-3.24709	0.681555	-0.553098	Dctd	dCMP deaminase Gene
ENSMUSG00000029414	15.8222	1.57721	1.67722	0.0996837	-3.3265	0.106005	-3.2378	1.06341	0.0886974	Kntc1	kinetochore associated 1 Gene
ENSMUSG00000045328	16.1552	4.33796	1.71713	0.268517	-1.89691	0.106289	-3.23393	0.395838	-1.33702	Cenpe	centromere protein E Gene
ENSMUSG00000037572	27.7472	3.46962	2.96121	0.125044	-2.99949	0.106721	-3.22808	0.853467	-0.228593	Wdhd1	WD repeat and HMG-box DNA binding protein 1 Gene
ENSMUSG00000001517	51.1712	8.9464	5.46175	0.174833	-2.51595	0.106735	-3.2279	0.610497	-0.711943	Foxm1	forkhead box M1 Gene
ENSMUSG00000082279	21.2158	3.28932	2.26694	0.155041	-2.68928	0.106851	-3.22633	0.689179	-0.537049	Gm12870	predicted gene 12870 Pseudogene
ENSMUSG00000090053	11.3354	4.36585	1.21359	0.385151	-1.3765	0.107062	-3.22349	0.277973	-1.84698	Palm2	paralemmin 2 Gene
ENSMUSG00000020492	19.7573	6.37295	2.11792	0.322562	-1.63235	0.107197	-3.22167	0.33233	-1.58931	Fam33a	family with sequence similarity 33, member A Gene
ENSMUSG00000028633	113.618	16.6112	12.1877	0.146202	-2.77397	0.107269	-3.22069	0.733707	-0.446724	Ctps	cytidine 5'-triphosphate synthase Gene
ENSMUSG00000084133	11.7232	1.88845	1.26192	0.161087	-2.63409	0.107643	-3.21567	0.668231	-0.581582	Gm12856	predicted gene 12856 Pseudogene
ENSMUSG00000034317	55.232	22.5731	5.99377	0.408696	-1.2909	0.10852	-3.20397	0.265527	-1.91307	Trim59	tripartite motif-containing 59 Gene
ENSMUSG00000065282	9.18988	4.2152	1	0.458679	-1.12444	0.108815	-3.20005	0.237237	-2.0756	SNORA18.1	Small nucleolar RNA SNORA18
ENSMUSG00000037474	16.3375	2.11847	1.78913	0.129669	-2.94709	0.10951	-3.19086	0.844536	-0.243769	Dtl	denticleless homolog (Drosophila) Gene
ENSMUSG00000025006	11.2629	1.91926	1.23523	0.170406	-2.55295	0.109673	-3.18872	0.643597	-0.63577	Sorbs1	sorbin and SH3 domain containing 1 Gene
ENSMUSG00000054408	386.772	41.7334	42.5647	0.107902	-3.21221	0.110051	-3.18375	1.01992	0.0284533	Spcs3	signal peptidase complex subunit 3 homolog (S. cerevisiae) Gene
ENSMUSG00000021411	28.5985	2.21544	3.14872	0.0774669	-3.69028	0.110101	-3.18311	1.42126	0.50717	1300014I06Rik	RIKEN cDNA 1300014I06 gene Gene
ENSMUSG00000029761	394.157	215.114	43.599	0.545758	-0.873666	0.110613	-3.17641	0.202678	-2.30274	Cald1	caldesmon 1 Gene
ENSMUSG00000060988	22.1437	7.52112	2.4523	0.33965	-1.55788	0.110745	-3.17469	0.326055	-1.61681	Galnt13	UDP-N-acetyl-alpha-D-galactosamine:polypeptide N-acetylgalactosaminyltransferase 13 Gene
ENSMUSG00000028587	11.3845	2.35115	1.26115	0.206522	-2.27563	0.110778	-3.17426	0.536395	-0.898632	Orc1	origin recognition complex, subunit 1 Gene
ENSMUSG00000037725	21.5978	6.21412	2.39933	0.28772	-1.79726	0.111091	-3.17018	0.386109	-1.37292	Ckap2	cytoskeleton associated protein 2 Gene
ENSMUSG00000027326	13.9351	2.11911	1.5483	0.15207	-2.71719	0.111108	-3.16997	0.730636	-0.452775	Casc5	cancer susceptibility candidate 5 Gene
ENSMUSG00000033031	32.1835	5.43647	3.58315	0.168921	-2.56558	0.111335	-3.16702	0.659095	-0.601442	C330027C09Rik	RIKEN cDNA C330027C09 gene Gene
ENSMUSG00000031629	23.4487	2.99219	2.61194	0.127606	-2.97023	0.11139	-3.16631	0.872919	-0.19608	Mlf1ip	myeloid leukemia factor 1 interacting protein Gene
ENSMUSG00000028464	482.189	317.476	54.1547	0.658405	-0.602953	0.11231	-3.15444	0.170579	-2.55149	Tpm2	tropomyosin 2, beta Gene
ENSMUSG00000034773	11.1348	2.39784	1.25961	0.215345	-2.21528	0.113124	-3.14403	0.525313	-0.928752	BC030867	cDNA sequence BC030867 Gene
ENSMUSG00000044201	11.4252	3.8119	1.29466	0.33364	-1.58364	0.113316	-3.14158	0.339636	-1.55794	Cdc25c	cell division cycle 25 homolog C (S. pombe) Gene
ENSMUSG00000076236	116.283	59.882	13.2351	0.514966	-0.957451	0.113818	-3.1352	0.22102	-2.17775	Mir682	microRNA 682 Gene
ENSMUSG00000002107	36.9981	29.5955	4.21196	0.799919	-0.322073	0.113843	-3.13489	0.142318	-2.81281	Celf2	CUGBP, Elav-like family member 2 Gene
ENSMUSG00000027955	62.4357	8.57679	7.13821	0.13737	-2.86386	0.114329	-3.12874	0.832271	-0.264875	Fam198b	family with sequence similarity 198, member B Gene
ENSMUSG00000082280	53.4127	11.1675	6.13361	0.209079	-2.25788	0.114834	-3.12237	0.54924	-0.864492	Gm7901	predicted gene 7901 Pseudogene
ENSMUSG00000082610	8.6822	1	1	0.115178	-3.11806	0.115178	-3.11806	1	0	Gm13829	predicted gene 13829 Pseudogene
ENSMUSG00000031821	61.9796	11.1792	7.15118	0.180368	-2.47098	0.115379	-3.11554	0.639688	-0.64456	Gins2	GINS complex subunit 2 (Psf2 homolog) Gene
ENSMUSG00000041840	28.2578	9.83143	3.26986	0.34792	-1.52317	0.115715	-3.11135	0.332592	-1.58817	Haus1	HAUS augmin-like complex, subunit 1 Gene
ENSMUSG00000026496	22.8554	8.43628	2.65294	0.369115	-1.43786	0.116075	-3.10688	0.314467	-1.66902	Parp1	poly (ADP-ribose) polymerase family, member 1 Gene
ENSMUSG00000029802	61.5999	9.98597	7.19278	0.16211	-2.62495	0.116766	-3.09831	0.720288	-0.473354	Abcg2	ATP-binding cassette, sub-family G (WHITE), member 2 Gene
ENSMUSG00000046295	11.1969	2.81855	1.31185	0.251725	-1.99008	0.117162	-3.09342	0.465436	-1.10334	Ankle1	ankyrin repeat and LEM domain containing 1 Gene
ENSMUSG00000035365	14.9742	4.11396	1.76613	0.274737	-1.86388	0.117945	-3.08382	0.429302	-1.21994	4930547N16Rik	RIKEN cDNA 4930547N16 gene Gene
ENSMUSG00000027335	11.496	2.4194	1.35816	0.210456	-2.24841	0.118142	-3.08141	0.561361	-0.832998	Adra1d	adrenergic receptor, alpha 1d Gene
ENSMUSG00000004085	22.6298	4.68276	2.68216	0.206929	-2.27279	0.118524	-3.07675	0.572773	-0.803964	B230120H23Rik	RIKEN cDNA B230120H23 gene Gene
ENSMUSG00000021391	14.9653	3.21629	1.77443	0.214917	-2.21815	0.11857	-3.07619	0.551701	-0.85804	Cenpp	centromere protein P Gene
ENSMUSG00000031523	52.6887	22.186	6.25382	0.421077	-1.24784	0.118694	-3.07469	0.281881	-1.82684	Dlc1	deleted in liver cancer 1 Gene
ENSMUSG00000042367	24.4371	7.25384	2.91747	0.296837	-1.75226	0.119387	-3.06628	0.402197	-1.31403	Gjb3	gap junction protein, beta 3 Gene
ENSMUSG00000083907	11.5873	3.41969	1.38361	0.295125	-1.7606	0.119408	-3.06603	0.404602	-1.30542	Plk-ps1	polo-like kinase, pseudogene 1 Pseudogene
ENSMUSG00000026779	13.1737	2.21674	1.57385	0.168269	-2.57115	0.119469	-3.0653	0.709984	-0.494142	Mastl	microtubule associated serine/threonine kinase-like Gene
ENSMUSG00000063445	15.4588	5.22137	1.85815	0.337759	-1.56593	0.1202	-3.05649	0.355874	-1.49056	Nmral1	NmrA-like family domain containing 1 Gene
ENSMUSG00000027230	14.5392	9.51279	1.74919	0.654285	-0.612009	0.120309	-3.05519	0.183878	-2.44318	Creb3l1	cAMP responsive element binding protein 3-like 1 Gene
ENSMUSG00000028884	51.1221	7.44213	6.1627	0.145576	-2.78016	0.120549	-3.05231	0.828083	-0.272153	Rpa2	replication protein A2 Gene
ENSMUSG00000037902	15.3117	4.28148	1.85183	0.279622	-1.83845	0.120943	-3.04761	0.432521	-1.20916	Sirpa	signal-regulatory protein alpha Gene
ENSMUSG00000039187	11.9141	2.73813	1.44115	0.229822	-2.12141	0.120962	-3.04738	0.526326	-0.925971	Fanci	Fanconi anemia, complementation group I Gene
ENSMUSG00000081056	13.6986	1.94471	1.65811	0.141965	-2.81639	0.121043	-3.04641	0.852624	-0.230018	Gm13998	predicted gene 13998 Pseudogene
ENSMUSG00000045136	18.5852	8.37918	2.26145	0.450853	-1.14927	0.12168	-3.03883	0.269889	-1.88956	Tubb2b	tubulin, beta 2B Gene
ENSMUSG00000025001	95.5625	11.8616	11.6425	0.124123	-3.01015	0.121832	-3.03704	0.981535	-0.0268886	Hells	helicase, lymphoid specific Gene
ENSMUSG00000077212	8.15345	1	1	0.122647	-3.02741	0.122647	-3.02741	1	0	Snord69	small nucleolar RNA, C/D box 69 Gene
ENSMUSG00000047428	41.8951	15.2972	5.15637	0.365131	-1.45351	0.123078	-3.02235	0.337079	-1.56884	Dlk2	delta-like 2 homolog (Drosophila) Gene
ENSMUSG00000020974	14.1129	1.22494	1.74132	0.0867956	-3.52623	0.123384	-3.01877	1.42155	0.507464	Pole2	polymerase (DNA directed), epsilon 2 (p59 subunit) Gene
ENSMUSG00000045092	22.2698	21.9191	2.74916	0.984257	-0.0228935	0.123448	-3.01802	0.125423	-2.99513	S1pr1	sphingosine-1-phosphate receptor 1 Gene
ENSMUSG00000038732	12.9832	3.48493	1.61237	0.268419	-1.89744	0.12419	-3.00938	0.462671	-1.11194	Mboat1	membrane bound O-acyltransferase domain containing 1 Gene
ENSMUSG00000026655	97.1198	35.1331	12.1112	0.36175	-1.46693	0.124703	-3.00343	0.344722	-1.5365	Fam107b	family with sequence similarity 107, member B Gene
ENSMUSG00000024376	9.65146	4.21471	1.21297	0.436692	-1.19531	0.125678	-2.9922	0.287795	-1.79689	Epb4.1l4a	erythrocyte protein band 4.1-like 4a Gene
ENSMUSG00000070167	7.95173	4.6372	1	0.583169	-0.778015	0.125759	-2.99127	0.215647	-2.21325	SNORA57.2	Small nucleolar RNA SNORA57
ENSMUSG00000042225	13.8163	5.57112	1.73828	0.403228	-1.31033	0.125813	-2.99064	0.312015	-1.68031	Ammecr1	Alport syndrome, mental retardation, midface hypoplasia and elliptocytosis chromosomal region gene 1 homolog (human) Gene
ENSMUSG00000053398	112.779	24.5782	14.196	0.217932	-2.19805	0.125874	-2.98994	0.577585	-0.791895	Phgdh	3-phosphoglycerate dehydrogenase Gene
ENSMUSG00000033295	12.9499	24.4742	1.63362	1.88992	0.918323	0.12615	-2.98679	0.066749	-3.90511	Ptprf	protein tyrosine phosphatase, receptor type, F Gene
ENSMUSG00000054855	27.3415	4.31912	3.46424	0.157969	-2.66228	0.126703	-2.98048	0.802072	-0.318197	Rnd1	Rho family GTPase 1 Gene
ENSMUSG00000074412	26.5952	19.5426	3.37712	0.734818	-0.444541	0.126983	-2.9773	0.172808	-2.53275	Gm10689	predicted gene 10689 Pseudogene
ENSMUSG00000041272	11.4587	2.85499	1.46932	0.249156	-2.00488	0.128228	-2.96322	0.51465	-0.958338	Tox	thymocyte selection-associated high mobility group box Gene
ENSMUSG00000027959	15.1998	2.59732	1.96178	0.170878	-2.54896	0.129066	-2.95382	0.755309	-0.404861	Sass6	spindle assembly 6 homolog (C. elegans) Gene
ENSMUSG00000047945	11.7211	11.2192	1.51297	0.957174	-0.0631464	0.12908	-2.95366	0.134856	-2.89051	Marcksl1	MARCKS-like 1 Gene
ENSMUSG00000022360	71.8219	11.5738	9.28176	0.161146	-2.63356	0.129233	-2.95195	0.801961	-0.318395	Atad2	ATPase family, AAA domain containing 2 Gene
ENSMUSG00000030188	54.9787	9.41141	7.11414	0.171183	-2.54639	0.129398	-2.95011	0.755906	-0.403721	Magohb	mago-nashi homolog B (Drosophila) Gene
ENSMUSG00000006442	121.619	22.5328	15.7431	0.185273	-2.43228	0.129446	-2.94958	0.698679	-0.517299	Srm	spermidine synthase Gene
ENSMUSG00000083407	12.5768	1.59615	1.63411	0.126913	-2.97809	0.129931	-2.94418	1.02378	0.0339066	Gm13176	predicted gene 13176 Pseudogene
ENSMUSG00000058672	53.3124	23.7879	6.92989	0.446199	-1.16424	0.129986	-2.94357	0.291319	-1.77933	Tubb2a	tubulin, beta 2A Gene
ENSMUSG00000031626	7.655	1.68436	1	0.220035	-2.1842	0.130634	-2.9364	0.593696	-0.752205	Sorbs2	sorbin and SH3 domain containing 2 Gene
ENSMUSG00000078773	9.59258	1.68821	1.25673	0.175991	-2.50642	0.131011	-2.93224	0.744416	-0.425818	Rad54b	RAD54 homolog B (S. cerevisiae) Gene
ENSMUSG00000010461	21.3123	4.1117	2.79339	0.192926	-2.37388	0.131069	-2.9316	0.679376	-0.557718	Eya4	eyes absent 4 homolog (Drosophila) Gene
ENSMUSG00000037347	41.7751	11.5619	5.47827	0.276765	-1.85326	0.131137	-2.93085	0.47382	-1.07759	Chst7	carbohydrate (N-acetylglucosamino) sulfotransferase 7 Gene
ENSMUSG00000071176	14.5938	9.31822	1.91698	0.638503	-0.647235	0.131355	-2.92845	0.205724	-2.28122	Arhgef10	Rho guanine nucleotide exchange factor (GEF) 10 Gene
ENSMUSG00000037892	13.2423	5.31749	1.74161	0.401553	-1.31634	0.131519	-2.92666	0.327526	-1.61032	Pcdh18	protocadherin 18 Gene
ENSMUSG00000030528	9.73411	1.23611	1.28312	0.126988	-2.97724	0.131817	-2.92339	1.03803	0.0538489	Blm	Bloom syndrome, RecQ helicase-like Gene
ENSMUSG00000048706	74.7412	26.9569	9.86636	0.36067	-1.47125	0.132007	-2.92131	0.366005	-1.45006	D4Bwg0951e	DNA segment, Chr 4, Brigham & Women's Genetics 0951 expressed Gene
ENSMUSG00000034023	9.63481	3.87739	1.27189	0.402435	-1.31317	0.13201	-2.92128	0.328028	-1.60811	Fancd2	Fanconi anemia, complementation group D2 Gene
ENSMUSG00000042115	21.5474	9.42527	2.84531	0.43742	-1.19291	0.132049	-2.92086	0.301881	-1.72795	Klhdc8a	kelch domain containing 8A Gene
ENSMUSG00000020644	61.437	1.85486	8.1163	0.0301912	-5.04973	0.132108	-2.92021	4.3757	2.12951	Id2	inhibitor of DNA binding 2 Gene
ENSMUSG00000047409	11.9168	8.92295	1.57653	0.74877	-0.417405	0.132295	-2.91817	0.176683	-2.50077	Ctdspl	CTD (carboxy-terminal domain, RNA polymerase II, polypeptide A) small phosphatase-like Gene
ENSMUSG00000028933	11.2633	2.21977	1.49338	0.197079	-2.34315	0.132588	-2.91498	0.672763	-0.571829	Xrcc2	X-ray repair complementing defective repair in Chinese hamster cells 2 Gene
ENSMUSG00000039221	93.1143	39.9511	12.3512	0.429054	-1.22077	0.132646	-2.91435	0.309159	-1.69358	Rpl22l1	ribosomal protein L22 like 1 Gene
ENSMUSG00000050751	8.46985	4.16744	1.12427	0.492033	-1.02317	0.132737	-2.91335	0.269774	-1.89018	Pgbd5	piggyBac transposable element derived 5 Gene
ENSMUSG00000030584	12.1847	1.41818	1.61881	0.116391	-3.10295	0.132857	-2.91205	1.14147	0.190894	Dpf1	D4, zinc and double PHD fingers family 1 Gene
ENSMUSG00000051235	11.1878	1.66416	1.48918	0.148747	-2.74906	0.133107	-2.90934	0.894852	-0.160279	Gen1	Gen homolog 1, endonuclease (Drosophila) Gene
ENSMUSG00000084301	14.142	4.17279	1.88611	0.295064	-1.7609	0.13337	-2.90649	0.452003	-1.1456	Gm7856	predicted gene 7856 Pseudogene
ENSMUSG00000066002	11.1765	3.62169	1.4939	0.324044	-1.62574	0.133664	-2.90332	0.412486	-1.27758	Gm13237	predicted gene 13237 Pseudogene
ENSMUSG00000027966	16.2847	38.8994	2.18291	2.38871	1.25623	0.134047	-2.89919	0.0561169	-4.15542	Col11a1	collagen, type XI, alpha 1 Gene
ENSMUSG00000029484	382.346	84.5658	51.4156	0.221176	-2.17673	0.134474	-2.8946	0.607995	-0.717869	Anxa3	annexin A3 Gene
ENSMUSG00000078175	26.2345	21.1973	3.53842	0.807992	-0.307588	0.134876	-2.89029	0.166928	-2.5827	Gm6525	predicted pseudogene 6525 Pseudogene
ENSMUSG00000043800	7.3951	2.37297	1	0.320885	-1.63987	0.135225	-2.88657	0.421412	-1.2467	Kifc5c-ps	kinesin family member C5C, pseudogene Pseudogene
ENSMUSG00000022893	314.954	255.672	42.927	0.811774	-0.300849	0.136296	-2.87519	0.167899	-2.57434	Adamts1	a disintegrin-like and metallopeptidase (reprolysin type) with thrombospondin type 1 motif, 1 Gene
ENSMUSG00000021186	49.5611	26.6588	6.7843	0.537897	-0.894599	0.136887	-2.86894	0.254487	-1.97434	Fbln5	fibulin 5 Gene
ENSMUSG00000025140	11.4371	5.15177	1.56628	0.450442	-1.15059	0.136947	-2.86831	0.304028	-1.71773	Pycr1	pyrroline-5-carboxylate reductase 1 Gene
ENSMUSG00000062510	9.88622	1.1958	1.35571	0.120956	-3.04745	0.137131	-2.86637	1.13373	0.181079	Nsl1	NSL1, MIND kinetochore complex component, homolog (S. cerevisiae) Gene
ENSMUSG00000069910	12.2594	2.36582	1.68752	0.19298	-2.37348	0.137651	-2.86091	0.713293	-0.487433	Ccdc99	coiled-coil domain containing 99 Gene
ENSMUSG00000036006	9.78566	1.15934	1.35151	0.118473	-3.07737	0.138112	-2.85609	1.16577	0.221278	Fam65b	family with sequence similarity 65, member B Gene
ENSMUSG00000091293	15.2617	4.44513	2.11145	0.291261	-1.77962	0.13835	-2.85361	0.475004	-1.07399	RP23-115K1.7
ENSMUSG00000024529	568.438	431.113	78.7672	0.758416	-0.398939	0.138568	-2.85134	0.182707	-2.4524	Lox	lysyl oxidase Gene
ENSMUSG00000033762	11.7577	1.79562	1.63172	0.152719	-2.71105	0.138779	-2.84914	0.908722	-0.138089	Recql4	RecQ protein-like 4 Gene
ENSMUSG00000002297	48.3139	9.18455	6.71157	0.190102	-2.39516	0.138916	-2.84772	0.730745	-0.452561	Dbf4	DBF4 homolog (S. cerevisiae) Gene
ENSMUSG00000077709	7.15273	7.1877	1	1.00489	0.00703722	0.139807	-2.83849	0.139127	-2.84553	Snora64	small nucleolar RNA, H/ACA box 64 Gene
ENSMUSG00000047757	11.3528	1.69544	1.58893	0.149341	-2.74331	0.13996	-2.83692	0.937179	-0.0936031	Fancb	Fanconi anemia, complementation group B Gene
ENSMUSG00000022144	9.19696	2.99687	1.28947	0.325855	-1.6177	0.140206	-2.83438	0.430272	-1.21668	Gdnf	glial cell line derived neurotrophic factor Gene
ENSMUSG00000027499	13.9525	5.21795	1.96911	0.373978	-1.41898	0.141129	-2.82491	0.377374	-1.40593	Pkia	protein kinase inhibitor, alpha Gene
ENSMUSG00000046341	111.26	43.2159	15.7295	0.388423	-1.3643	0.141377	-2.82239	0.363976	-1.45808	Gm11223	predicted gene 11223 Pseudogene
ENSMUSG00000056124	8.21527	2.68112	1.16569	0.326358	-1.61547	0.141893	-2.81712	0.434778	-1.20165	B4galt6	UDP-Gal:betaGlcNAc beta 1,4-galactosyltransferase, polypeptide 6 Gene
ENSMUSG00000026355	81.5966	11.9599	11.5976	0.146574	-2.7703	0.142134	-2.81468	0.969706	-0.0443801	Mcm6	minichromosome maintenance deficient 6 (MIS5 homolog, S. pombe) (S. cerevisiae) Gene
ENSMUSG00000079852	15.1661	5.21796	2.15663	0.344054	-1.53929	0.142201	-2.814	0.413309	-1.27471	Klra4	killer cell lectin-like receptor, subfamily A, member 4 Gene
ENSMUSG00000036223	7.88553	1.11858	1.12152	0.141852	-2.81754	0.142225	-2.81376	1.00263	0.00378756	Ska1	spindle and kinetochore associated complex subunit 1 Gene
ENSMUSG00000078982	11.6893	1.13899	1.66352	0.0974393	-3.35935	0.142312	-2.81287	1.46052	0.546479	Gm11025	predicted gene 11025 Pseudogene
ENSMUSG00000090607	29.8825	3.34125	4.25544	0.111813	-3.16084	0.142406	-2.81192	1.2736	0.348917	RP24-308O7.1
ENSMUSG00000025154	8.22613	2.61338	1.17612	0.317692	-1.6543	0.142974	-2.80617	0.45004	-1.15188	Arhgap19	Rho GTPase activating protein 19 Gene
ENSMUSG00000054717	11.473	3.96936	1.64683	0.345974	-1.53126	0.14354	-2.80048	0.414886	-1.26921	Hmgb2	high mobility group box 2 Gene
ENSMUSG00000028718	11.2231	1.44515	1.61519	0.128766	-2.95718	0.143916	-2.7967	1.11766	0.16048	Stil	Scl/Tal1 interrupting locus Gene
ENSMUSG00000020086	14.8777	8.35157	2.15144	0.561348	-0.833033	0.144608	-2.78978	0.257609	-1.95674	H2afy2	H2A histone family, member Y2 Gene
ENSMUSG00000027353	8.15217	1.41242	1.18133	0.173257	-2.52902	0.14491	-2.78677	0.836387	-0.257757	Mcm8	minichromosome maintenance deficient 8 (S. cerevisiae) Gene
ENSMUSG00000039994	39.9425	4.29139	5.78836	0.107439	-3.21841	0.144917	-2.7867	1.34883	0.43171	Timeless	timeless homolog (Drosophila) Gene
ENSMUSG00000032366	1732.9	913.218	252.149	0.526988	-0.924157	0.145507	-2.78084	0.276111	-1.85668	Tpm1	tropomyosin 1, alpha Gene
ENSMUSG00000006585	23.6448	4.23743	3.44121	0.179212	-2.48026	0.145538	-2.78054	0.812097	-0.300275	Cdt1	chromatin licensing and DNA replication factor 1 Gene
ENSMUSG00000023004	212.599	48.1598	31.1124	0.226529	-2.14223	0.146343	-2.77257	0.646024	-0.63034	Tuba1b	tubulin, alpha 1B Gene
ENSMUSG00000046694	9.7969	2.77194	1.44814	0.282941	-1.82143	0.147816	-2.75812	0.522428	-0.936695	Fam46b	family with sequence similarity 46, member B Gene
ENSMUSG00000027962	8.54124	49.7286	1.26635	5.82218	2.54156	0.148263	-2.75377	0.0254653	-5.29533	Vcam1	vascular cell adhesion molecule 1 Gene
ENSMUSG00000027641	25.6612	4.9564	3.81611	0.193147	-2.37223	0.148711	-2.74941	0.769937	-0.377188	Rbl1	retinoblastoma-like 1 (p107) Gene
ENSMUSG00000001525	951.415	245.247	141.952	0.25777	-1.95584	0.149201	-2.74467	0.578814	-0.788829	Tubb5	tubulin, beta 5 Gene
ENSMUSG00000081783	11.275	3.22213	1.68519	0.285777	-1.80704	0.149463	-2.74214	0.523006	-0.935101	Gm15599	predicted gene 15599 Pseudogene
ENSMUSG00000027203	118.594	27.4322	17.7373	0.231312	-2.11209	0.149564	-2.74117	0.646588	-0.629082	Dut	deoxyuridine triphosphatase Gene
ENSMUSG00000000489	9.6649	1.2218	1.44577	0.126416	-2.98375	0.14959	-2.74092	1.18331	0.242831	Pdgfb	platelet derived growth factor, B polypeptide Gene
ENSMUSG00000042462	48.3292	11.6647	7.23118	0.241358	-2.05075	0.149623	-2.74059	0.619922	-0.689841	Dctpp1	dCTP pyrophosphatase 1 Gene
ENSMUSG00000048096	7.41959	2.18158	1.11116	0.29403	-1.76597	0.14976	-2.73928	0.509336	-0.973311	Lmod1	leiomodin 1 (smooth muscle) Gene
ENSMUSG00000062588	11.7165	4.37338	1.75768	0.373268	-1.42172	0.150018	-2.73679	0.401906	-1.31507	Gm6104	predicted gene 6104 Pseudogene
ENSMUSG00000021707	11.8879	1.26826	1.79142	0.106685	-3.22857	0.150692	-2.73032	1.4125	0.49825	Dhfr	dihydrofolate reductase Gene
ENSMUSG00000083994	18.2469	3.13816	2.75569	0.171983	-2.53966	0.151022	-2.72717	0.878124	-0.187503	Gm16465	predicted gene 16465 Pseudogene
ENSMUSG00000032221	11.2484	2.92413	1.69992	0.25996	-1.94364	0.151126	-2.72617	0.581344	-0.782536	Mns1	meiosis-specific nuclear structural protein 1 Gene
ENSMUSG00000024742	59.433	8.38189	8.9861	0.141031	-2.82592	0.151197	-2.7255	1.07209	0.10042	Fen1	flap structure specific endonuclease 1 Gene
ENSMUSG00000032783	11.3147	3.11657	1.71373	0.275444	-1.86017	0.15146	-2.72299	0.549877	-0.862818	Troap	trophinin associated protein Gene
ENSMUSG00000039748	7.79381	1.63232	1.18573	0.209438	-2.25541	0.152137	-2.71656	0.726407	-0.46115	Exo1	exonuclease 1 Gene
ENSMUSG00000018648	41.5117	11.2919	6.39987	0.272016	-1.87824	0.15417	-2.6974	0.566769	-0.819167	Dusp14	dual specificity phosphatase 14 Gene
ENSMUSG00000051378	9.37913	2.13632	1.44715	0.227774	-2.13432	0.154295	-2.69624	0.677403	-0.561914	Kif18b	kinesin family member 18B Gene
ENSMUSG00000024613	52.5481	14.6645	8.11116	0.279067	-1.84132	0.154357	-2.69566	0.553118	-0.854342	Tcof1	Treacher Collins Franceschetti syndrome 1, homolog Gene
ENSMUSG00000027160	22.4823	8.15957	3.47819	0.362934	-1.46222	0.154708	-2.69238	0.426272	-1.23015	Ccdc34	coiled-coil domain containing 34 Gene
ENSMUSG00000042846	6.45179	1	1	0.154996	-2.6897	0.154996	-2.6897	1	0	Lrrtm3	leucine rich repeat transmembrane neuronal 3 Gene
ENSMUSG00000032113	12.3413	1.66192	1.91574	0.134663	-2.89257	0.15523	-2.68752	1.15273	0.205053	Chek1	checkpoint kinase 1 homolog (S. pombe) Gene
ENSMUSG00000065219	6.4188	1	1	0.155792	-2.6823	0.155792	-2.6823	1	0	Snord32a	small nucleolar RNA, C/D box 32A Gene
ENSMUSG00000021115	18.9436	3.19911	2.95192	0.168876	-2.56597	0.155827	-2.68198	0.92273	-0.116019	Vrk1	vaccinia related kinase 1 Gene
ENSMUSG00000051220	11.9837	1.51412	1.87143	0.126348	-2.98452	0.156164	-2.67886	1.23598	0.305656	Ercc6l	excision repair cross-complementing rodent repair deficiency complementation group 6 - like Gene
ENSMUSG00000007655	241.686	239.454	37.7944	0.990761	-0.0133914	0.156378	-2.67689	0.157836	-2.6635	Cav1	caveolin 1, caveolae protein Gene
ENSMUSG00000028832	77.4956	28.1177	12.1441	0.362829	-1.46264	0.156707	-2.67386	0.431903	-1.21122	Stmn1	stathmin 1 Gene
ENSMUSG00000021714	11.7178	1.91518	1.84219	0.163441	-2.61316	0.157212	-2.66922	0.961889	-0.0560571	Cenpk	centromere protein K Gene
ENSMUSG00000039693	26.4834	7.14187	4.16519	0.269674	-1.89071	0.157276	-2.66863	0.583207	-0.777919	5730528L13Rik	RIKEN cDNA 5730528L13 gene Gene
ENSMUSG00000024778	9.99859	8.25724	1.58464	0.82584	-0.276065	0.158487	-2.65757	0.191909	-2.3815	Fas	Fas (TNF receptor superfamily member 6) Gene
ENSMUSG00000029363	45.1123	9.12259	7.15958	0.202219	-2.30601	0.158706	-2.65557	0.784819	-0.349568	Rfc5	replication factor C (activator 1) 5 Gene
ENSMUSG00000072082	21.4485	5.41639	3.41913	0.25253	-1.98547	0.159411	-2.64918	0.631257	-0.663701	Ccnf	cyclin F Gene
ENSMUSG00000037936	57.2447	21.8352	9.14656	0.381437	-1.39049	0.15978	-2.64584	0.418891	-1.25535	Scarb1	scavenger receptor class B, member 1 Gene
ENSMUSG00000057406	69.7232	14.8437	11.1529	0.212895	-2.23178	0.15996	-2.64421	0.751357	-0.41243	Whsc1	Wolf-Hirschhorn syndrome candidate 1 (human) Gene
ENSMUSG00000032477	16.41	4.81918	2.62681	0.293673	-1.76772	0.160074	-2.64319	0.545074	-0.875476	Cdc25a	cell division cycle 25 homolog A (S. pombe) Gene
ENSMUSG00000024165	62.1243	14.3973	9.95125	0.23175	-2.10936	0.160183	-2.64221	0.691188	-0.532851	Hn1l	hematological and neurological expressed 1-like Gene
ENSMUSG00000027508	12.3381	6.8539	1.98262	0.555507	-0.848123	0.160691	-2.63764	0.289269	-1.78952	Pag1	phosphoprotein associated with glycosphingolipid microdomains 1 Gene
ENSMUSG00000058013	193.296	74.4257	31.1129	0.385036	-1.37694	0.16096	-2.63523	0.418039	-1.25829	Sept11	septin 11 Gene
ENSMUSG00000035310	16.9122	2.27825	2.72325	0.134711	-2.89206	0.161024	-2.63466	1.19533	0.257406	Lin54	lin-54 homolog (C. elegans) Gene
ENSMUSG00000087141	8.96297	1.22235	1.44355	0.136378	-2.87432	0.161057	-2.63436	1.18096	0.239956	Plcxd2	phosphatidylinositol-specific phospholipase C, X domain containing 2 Gene
ENSMUSG00000022240	11.6917	1.61733	1.91385	0.138332	-2.8538	0.163693	-2.61093	1.18334	0.242862	Ctnnd2	catenin (cadherin associated protein), delta 2 Gene
ENSMUSG00000039058	9.37216	23.252	1.53417	2.48096	1.3109	0.163695	-2.61092	0.0659803	-3.92182	Ak5	adenylate kinase 5 Gene
ENSMUSG00000046186	21.4456	8.32714	3.51178	0.388291	-1.36479	0.163753	-2.61041	0.421726	-1.24562	Cd109	CD109 antigen Gene
ENSMUSG00000002808	9.57914	3.66677	1.56951	0.382788	-1.38538	0.163847	-2.60958	0.428037	-1.22419	Epdr1	ependymin related protein 1 (zebrafish) Gene
ENSMUSG00000029570	11.1129	4.72397	1.82143	0.42509	-1.23416	0.163902	-2.60909	0.385571	-1.37493	Lfng	LFNG O-fucosylpeptide 3-beta-N-acetylglucosaminyltransferase Gene
ENSMUSG00000022673	129.413	16.7494	21.2176	0.129425	-2.94981	0.163952	-2.60865	1.26677	0.341159	Mcm4	minichromosome maintenance deficient 4 homolog (S. cerevisiae) Gene
ENSMUSG00000051339	11.8649	2.3376	1.94943	0.197018	-2.3436	0.164302	-2.60558	0.833945	-0.261976	2900026A02Rik	RIKEN cDNA 2900026A02 gene Gene
ENSMUSG00000030352	96.3262	49.8415	15.8839	0.517424	-0.950581	0.164896	-2.60037	0.318687	-1.64979	Tspan9	tetraspanin 9 Gene
ENSMUSG00000084235	95.9127	36.4766	15.8498	0.380311	-1.39475	0.165253	-2.59725	0.43452	-1.2025	Gm15421	predicted gene 15421 Pseudogene
ENSMUSG00000022978	21.2921	3.14859	3.52415	0.147876	-2.75754	0.165514	-2.59497	1.11928	0.162569	2610039C10Rik	RIKEN cDNA 2610039C10 gene Gene
ENSMUSG00000046591	8.12912	1.98617	1.3499	0.244328	-2.03311	0.166057	-2.59025	0.679648	-0.557141	5730590G19Rik	RIKEN cDNA 5730590G19 gene Gene
ENSMUSG00000028175	8.33611	1.46816	1.38444	0.17612	-2.50537	0.166078	-2.59007	0.942979	-0.0847028	Depdc1a	DEP domain containing 1a Gene
ENSMUSG00000000751	111.793	28.1627	18.5773	0.251918	-1.98897	0.166175	-2.58922	0.659641	-0.600247	Rpa1	replication protein A1 Gene
ENSMUSG00000053626	8.98766	2.34317	1.49612	0.26071	-1.93948	0.166464	-2.58672	0.638503	-0.647236	Tll1	tolloid-like Gene
ENSMUSG00000029861	11.1815	2.69743	1.86476	0.241241	-2.05146	0.166772	-2.58405	0.691312	-0.532592	Fam131b	family with sequence similarity 131, member B Gene
ENSMUSG00000060087	31.1112	9.27111	5.18957	0.297999	-1.74662	0.166807	-2.58375	0.559758	-0.837126	Gm10074	predicted gene 10074 Pseudogene
ENSMUSG00000021589	46.4176	18.1728	7.74969	0.391507	-1.35289	0.166956	-2.58246	0.426444	-1.22957	Rhobtb3	Rho-related BTB domain containing 3 Gene
ENSMUSG00000038644	53.1339	11.6461	8.88276	0.219185	-2.18978	0.167177	-2.58055	0.762722	-0.390771	Pold1	polymerase (DNA directed), delta 1, catalytic subunit Gene
ENSMUSG00000091639	7.69357	1.76998	1.28749	0.230059	-2.11992	0.167347	-2.57909	0.727409	-0.459162	CT030724.1
ENSMUSG00000021696	8.58859	2.78336	1.43819	0.324076	-1.6256	0.167454	-2.57817	0.516711	-0.952569	Elovl7	ELOVL family member 7, elongation of long chain fatty acids (yeast) Gene
ENSMUSG00000034685	12.7435	11.9946	2.13924	0.941235	-0.0873726	0.167869	-2.57459	0.17835	-2.48722	Fam171a2	family with sequence similarity 171, member A2 Gene
ENSMUSG00000002020	199.625	17.9559	33.6638	0.0899479	-3.47477	0.168635	-2.56802	1.87481	0.906745	Ltbp2	latent transforming growth factor beta binding protein 2 Gene
ENSMUSG00000038552	18.3465	5.54842	3.11345	0.302424	-1.72535	0.169703	-2.55891	0.561142	-0.833562	Fndc4	fibronectin type III domain containing 4 Gene
ENSMUSG00000083207	7.76387	3.15365	1.31771	0.406195	-1.29975	0.169724	-2.55874	0.417839	-1.25898	Gm14780	predicted gene 14780 Pseudogene
ENSMUSG00000056904	16.8744	5.17799	2.86979	0.306854	-1.70438	0.170067	-2.55582	0.55423	-0.851444	Gm5620	predicted gene 5620 Gene
ENSMUSG00000081642	41.8653	37.2154	7.14294	0.888932	-0.169855	0.170617	-2.55117	0.191935	-2.38131	Gm13532	predicted gene 13532 Pseudogene
ENSMUSG00000030782	54.3767	27.7494	9.28581	0.510319	-0.970529	0.170768	-2.54989	0.334631	-1.57936	Tgfb1i1	transforming growth factor beta 1 induced transcript 1 Gene
ENSMUSG00000030662	155.414	32.1121	26.5639	0.206623	-2.27493	0.170924	-2.54857	0.827224	-0.27365	Ipo5	importin 5 Gene
ENSMUSG00000019961	191.162	61.5136	32.7218	0.321788	-1.63582	0.171173	-2.54647	0.531943	-0.910657	Tmpo	thymopoietin Gene
ENSMUSG00000045455	31.7882	6.81246	5.44172	0.214308	-2.22224	0.171187	-2.54635	0.798789	-0.324113	Gm9797	predicted pseudogene 9797 Pseudogene
ENSMUSG00000036533	48.7169	12.9135	8.35451	0.265071	-1.91555	0.171491	-2.5438	0.646962	-0.628247	Cdc42ep3	CDC42 effector protein (Rho GTPase binding) 3 Gene
ENSMUSG00000032548	8.8819	2.49614	1.53114	0.281036	-1.83117	0.172389	-2.53626	0.613403	-0.705092	Slco2a1	solute carrier organic anion transporter family, member 2a1 Gene
ENSMUSG00000091955	71.4411	84.1173	12.3283	1.17743	0.235647	0.172566	-2.53478	0.146561	-2.77043	AC158386.1
ENSMUSG00000063767	33.5917	9.49829	5.81593	0.282757	-1.82237	0.173136	-2.53002	0.612314	-0.707657	S100a7a	S100 calcium binding protein A7A Gene
ENSMUSG00000082809	241.983	61.5729	41.9237	0.254451	-1.97454	0.17325	-2.52907	0.680879	-0.554531	Gm14150	predicted gene 14150 Pseudogene
ENSMUSG00000075945	5.73525	5.3641	1	0.935286	-0.0965202	0.17436	-2.51986	0.186425	-2.42334	SNORD50.4	Small nucleolar RNA SNORD50
ENSMUSG00000075972	5.73525	5.3641	1	0.935286	-0.0965202	0.17436	-2.51986	0.186425	-2.42334	SNORD50.5	Small nucleolar RNA SNORD50
ENSMUSG00000081289	52.4984	11.1443	9.15776	0.21228	-2.23596	0.174439	-2.51921	0.821741	-0.283245	Gm14857	predicted gene 14857 Pseudogene
ENSMUSG00000037887	9.94197	1.61415	1.74645	0.162357	-2.62276	0.175664	-2.50911	1.08196	0.113648	Dusp8	dual specificity phosphatase 8 Gene
ENSMUSG00000027074	7.12766	1.93525	1.25284	0.271512	-1.88091	0.175772	-2.50822	0.647382	-0.627311	Slc43a3	solute carrier family 43, member 3 Gene
ENSMUSG00000085487	18.4448	3.31917	3.24711	0.179952	-2.47432	0.176045	-2.50598	0.978291	-0.031664	Gm15654	predicted gene 15654 Pseudogene
ENSMUSG00000078762	23.3518	5.28695	4.12918	0.226404	-2.14303	0.176824	-2.49961	0.781013	-0.356582	Haus5	HAUS augmin-like complex, subunit 5 Gene
ENSMUSG00000059791	25.4161	6.63954	4.49571	0.261234	-1.93659	0.176885	-2.49912	0.677112	-0.562533	Nrm	nurim (nuclear envelope membrane protein) Gene
ENSMUSG00000020534	17.8258	4.88214	3.15316	0.273881	-1.86838	0.176887	-2.4991	0.645856	-0.630715	Shmt1	serine hydroxymethyltransferase 1 (soluble) Gene
ENSMUSG00000080006	7.41656	4.94559	1.31574	0.666831	-0.584608	0.177405	-2.49488	0.266042	-1.91027	Gm14072	predicted gene 14072 Pseudogene
ENSMUSG00000083070	8.82354	2.38317	1.56585	0.270092	-1.88848	0.177463	-2.49441	0.657045	-0.605936	Gm13350	predicted gene 13350 Pseudogene
ENSMUSG00000023345	12.437	3.13862	2.21318	0.252361	-1.98644	0.177951	-2.49045	0.705145	-0.504007	Poc1a	POC1 centriolar protein homolog A (Chlamydomonas) Gene
ENSMUSG00000053664	35.5333	15.8876	6.3357	0.447117	-1.16128	0.178303	-2.4876	0.398784	-1.32632	Uck2	uridine-cytidine kinase 2 Gene
ENSMUSG00000081578	49.1343	6.4171	8.79134	0.130603	-2.93674	0.178925	-2.48257	1.36999	0.454162	Gm12611	predicted gene 12611 Pseudogene
ENSMUSG00000014599	1283.49	193.123	229.662	0.150467	-2.73248	0.178937	-2.48248	1.18921	0.249999	Csf1	colony stimulating factor 1 (macrophage) Gene
ENSMUSG00000084314	51.6512	44.9159	9.26642	0.8696	-0.201576	0.179404	-2.47872	0.206306	-2.27714	Gm13048	predicted gene 13048 Pseudogene
ENSMUSG00000033149	85.2464	45.1737	15.3228	0.529919	-0.916156	0.179747	-2.47596	0.339197	-1.5598	Phldb2	pleckstrin homology-like domain, family B, member 2 Gene
ENSMUSG00000033222	24.4421	7.33258	4.41151	0.299998	-1.73698	0.180488	-2.47003	0.601632	-0.733048	Ttf2	transcription termination factor, RNA polymerase II Gene
ENSMUSG00000026873	6.63751	1.9239	1.19819	0.289852	-1.78661	0.180518	-2.46978	0.622794	-0.683173	Phf19	PHD finger protein 19 Gene
ENSMUSG00000015217	13.1875	5.21129	2.38387	0.395169	-1.33946	0.180768	-2.46779	0.457444	-1.12833	Hmgb3	high mobility group box 3 Gene
ENSMUSG00000058173	9.65517	3.91118	1.74623	0.405087	-1.3037	0.18086	-2.46705	0.446473	-1.16336	BC017612	cDNA sequence BC017612 Gene
ENSMUSG00000082458	5.52848	1.41712	1	0.25633	-1.96392	0.180881	-2.46688	0.705658	-0.502959	Gm9430	predicted gene 9430 Pseudogene
ENSMUSG00000022483	5.52125	1	1	0.181118	-2.465	0.181118	-2.465	1	0	Col2a1	collagen, type II, alpha 1 Gene
ENSMUSG00000090323	39.2462	12.5541	7.11426	0.319881	-1.64439	0.181273	-2.46376	0.566689	-0.819372	AL592462.1
ENSMUSG00000023087	21.8216	3.27273	3.96795	0.149977	-2.73719	0.181836	-2.45929	1.21243	0.277899	Ccrn4l	CCR4 carbon catabolite repression 4-like (S. cerevisiae) Gene
ENSMUSG00000081278	9.96392	4.67572	1.81332	0.469265	-1.09153	0.181989	-2.45808	0.387818	-1.36655	Gm13186	predicted gene 13186 Pseudogene
ENSMUSG00000005732	312.188	47.9822	56.9458	0.153696	-2.70185	0.182409	-2.45476	1.18681	0.24709	Ranbp1	RAN binding protein 1 Gene
ENSMUSG00000066487	13.6934	11.1963	2.49982	0.817643	-0.290457	0.182557	-2.45358	0.223272	-2.16313	Gm5786	predicted pseudogene 5786 Pseudogene
ENSMUSG00000026042	514.215	181.514	93.9519	0.352992	-1.50229	0.182709	-2.45238	0.517602	-0.950086	Col5a2	collagen, type V, alpha 2 Gene
ENSMUSG00000000028	34.6441	3.94591	6.33238	0.113898	-3.13418	0.182784	-2.45179	1.6048	0.68239	Cdc45	cell division cycle 45 homolog (S. cerevisiae) Gene
ENSMUSG00000019997	779.339	74.9452	142.484	0.0961651	-3.37834	0.182827	-2.45145	1.90118	0.926894	Ctgf	connective tissue growth factor Gene
ENSMUSG00000028007	226.914	31.4251	41.5163	0.138489	-2.85215	0.182961	-2.4504	1.32112	0.401758	Snx7	sorting nexin 7 Gene
ENSMUSG00000043889	224.457	96.266	41.115	0.428883	-1.22134	0.183175	-2.44871	0.427097	-1.22736	Gm8399	predicted gene 8399 Pseudogene
ENSMUSG00000039103	7.56847	2.19939	1.38821	0.290599	-1.7829	0.183421	-2.44677	0.63118	-0.663877	Nexn	nexilin Gene
ENSMUSG00000026196	8.75165	1.21752	1.61144	0.139119	-2.84561	0.18413	-2.4412	1.32354	0.404402	Bard1	BRCA1 associated RING domain 1 Gene
ENSMUSG00000003038	36.3453	21.6411	6.6931	0.595431	-0.747994	0.184153	-2.44102	0.309277	-1.69303	Hmgn2	high mobility group nucleosomal binding domain 2 Gene
ENSMUSG00000026134	26.4112	4.56487	4.8698	0.172838	-2.53251	0.184384	-2.43922	1.0668	0.0932887	Prim2	DNA primase, p58 subunit Gene
ENSMUSG00000039231	33.1512	6.4928	6.12791	0.195854	-2.35215	0.184848	-2.43559	0.943802	-0.0834434	Suv39h1	suppressor of variegation 3-9 homolog 1 (Drosophila) Gene
ENSMUSG00000063873	25.2881	11.8331	4.68297	0.467933	-1.09563	0.185185	-2.43296	0.395751	-1.33734	Slc24a3	solute carrier family 24 (sodium/potassium/calcium exchanger), member 3 Gene
ENSMUSG00000027639	128.264	38.2114	23.7694	0.297912	-1.74704	0.185317	-2.43194	0.622052	-0.684893	Samhd1	SAM domain and HD domain, 1 Gene
ENSMUSG00000024833	31.6785	7.27587	5.88628	0.229679	-2.12231	0.185814	-2.42807	0.809015	-0.305762	Pola2	polymerase (DNA directed), alpha 2 Gene
ENSMUSG00000039960	15.1722	15.6169	2.82466	1.02931	0.0416826	0.186174	-2.42528	0.180872	-2.46696	Rhou	ras homolog gene family, member U Gene
ENSMUSG00000039055	8.9927	1.79114	1.67942	0.199177	-2.32788	0.186754	-2.42079	0.937629	-0.0929114	Eme1	essential meiotic endonuclease 1 homolog 1 (S. pombe) Gene
ENSMUSG00000019303	12.662	3.37787	2.36777	0.266773	-1.90632	0.186999	-2.4189	0.700965	-0.512585	Psmc3ip	proteasome (prosome, macropain) 26S subunit, ATPase 3, interacting protein Gene
ENSMUSG00000019850	8.32843	4.22734	1.56415	0.50758	-0.978293	0.187809	-2.41266	0.370009	-1.43437	Tnfaip3	tumor necrosis factor, alpha-induced protein 3 Gene
ENSMUSG00000083429	24.8296	24.1628	4.66772	0.973143	-0.0392764	0.18799	-2.41127	0.193178	-2.37199	Gm15198	predicted gene 15198 Pseudogene
ENSMUSG00000024691	51.7156	8.82713	9.75619	0.170686	-2.55058	0.188651	-2.40621	1.10525	0.144373	Fam111a	family with sequence similarity 111, member A Gene
ENSMUSG00000082423	281.687	227.123	53.1643	0.806295	-0.31062	0.188736	-2.40556	0.234078	-2.09494	Gm15148	predicted gene 15148 Pseudogene
ENSMUSG00000028792	89.3571	41.9138	16.9262	0.469059	-1.09216	0.189422	-2.40032	0.403834	-1.30817	Ak2	adenylate kinase 2 Gene
ENSMUSG00000061353	86.5384	181.261	16.3998	2.09458	1.06666	0.189508	-2.39967	0.0904757	-3.46633	Cxcl12	chemokine (C-X-C motif) ligand 12 Gene
ENSMUSG00000021932	41.7418	9.28464	7.91158	0.222431	-2.16857	0.189536	-2.39945	0.852114	-0.230882	Rnaseh2b	ribonuclease H2, subunit B Gene
ENSMUSG00000057399	11.1915	3.14319	2.12499	0.280854	-1.83211	0.189874	-2.39689	0.676059	-0.564779	Ska2l-ps	spindle and kinetochore associated complex subunit 2-like, pseudogene Pseudogene
ENSMUSG00000087247	5.26347	1	1	0.189989	-2.39602	0.189989	-2.39602	1	0	Fam150a	family with sequence similarity 150, member A Gene
ENSMUSG00000010048	31.558	6.74139	5.99627	0.213619	-2.22689	0.190008	-2.39587	0.889472	-0.16898	Ifrd2	interferon-related developmental regulator 2 Gene
ENSMUSG00000082440	6.41955	4.24415	1.22131	0.661129	-0.596997	0.190249	-2.39404	0.287764	-1.79704	Gm4914	predicted gene 4914 Pseudogene
ENSMUSG00000031928	39.3818	11.2655	7.49513	0.286059	-1.80561	0.19032	-2.3935	0.665316	-0.587889	Mre11a	meiotic recombination 11 homolog A (S. cerevisiae) Gene
ENSMUSG00000026039	6.46518	2.23311	1.23173	0.345406	-1.53364	0.190517	-2.39201	0.551575	-0.858371	Sgol2	shugoshin-like 2 (S. pombe) Gene
ENSMUSG00000046580	132.968	71.1875	25.3529	0.535375	-0.901378	0.19067	-2.39085	0.356143	-1.48947	Gm7862	predicted gene 7862 Pseudogene
ENSMUSG00000050347	75.6711	88.5476	14.4726	1.17016	0.226709	0.191256	-2.38642	0.163444	-2.61313	Gm9844	predicted pseudogene 9844 Pseudogene
ENSMUSG00000037466	9.66169	1.58887	1.85512	0.164451	-2.60427	0.192008	-2.38076	1.16757	0.223511	4930427A07Rik	RIKEN cDNA 4930427A07 gene Gene
ENSMUSG00000051278	8.82417	1.63112	1.69813	0.184846	-2.4356	0.192441	-2.37751	1.04109	0.0580927	4930422G04Rik	RIKEN cDNA 4930422G04 gene Gene
ENSMUSG00000051379	16.588	12.5297	3.19453	0.755347	-0.404788	0.192581	-2.37646	0.254957	-1.97168	Flrt3	fibronectin leucine rich transmembrane protein 3 Gene
ENSMUSG00000071724	7.71318	1.11675	1.48647	0.144785	-2.78801	0.192718	-2.37543	1.33106	0.41258	Gm10345	predicted gene 10345 Gene
ENSMUSG00000083974	9.11612	3.81195	1.75723	0.418155	-1.25789	0.192761	-2.37511	0.46098	-1.11722	Gm16053	predicted gene 16053 Pseudogene
ENSMUSG00000021697	5.18267	1.92788	1	0.371985	-1.42668	0.192951	-2.37369	0.518706	-0.947012	Depdc1b	DEP domain containing 1B Gene
ENSMUSG00000074978	111.638	51.1962	21.575	0.458591	-1.12472	0.193259	-2.3714	0.421418	-1.24667	Actg-ps1	actin, gamma, pseudogene 1 Pseudogene
ENSMUSG00000027115	7.88213	1.13277	1.52597	0.143713	-2.79873	0.193599	-2.36885	1.34712	0.42988	Kif18a	kinesin family member 18A Gene
ENSMUSG00000027018	111.652	17.3173	21.6179	0.155101	-2.68872	0.193618	-2.36871	1.24834	0.320008	Hat1	histone aminotransferase 1 Gene
ENSMUSG00000030685	8.13134	3.11722	1.57788	0.383359	-1.38323	0.194049	-2.36551	0.506181	-0.982275	Kctd13	potassium channel tetramerisation domain containing 13 Gene
ENSMUSG00000091269	58.191	18.3523	11.2926	0.31538	-1.66484	0.19406	-2.36542	0.615322	-0.700587	CT025683.1
ENSMUSG00000027858	8.18386	1.47479	1.58931	0.180207	-2.47227	0.194201	-2.36438	1.07765	0.107894	Tspan2	tetraspanin 2 Gene
ENSMUSG00000037736	5.14423	1	1	0.194393	-2.36295	0.194393	-2.36295	1	0	Limch1	LIM and calponin homology domains 1 Gene
ENSMUSG00000050107	9.33931	1.79499	1.81718	0.192197	-2.37934	0.194573	-2.36162	1.01236	0.0177235	Gsg2	germ cell-specific gene 2 Gene
ENSMUSG00000028066	34.5828	11.8328	6.73179	0.34216	-1.54726	0.194657	-2.36099	0.568907	-0.813735	Pmf1	polyamine-modulated factor 1 Gene
ENSMUSG00000022346	62.5149	15.8549	12.1694	0.253618	-1.97927	0.194665	-2.36094	0.767551	-0.381665	Myc	myelocytomatosis oncogene Gene
ENSMUSG00000090553	211.873	113.463	41.3676	0.535521	-0.900984	0.195247	-2.35663	0.364592	-1.45564	Snrpe	small nuclear ribonucleoprotein E Gene
ENSMUSG00000085062	5.76239	2.14467	1.12624	0.372184	-1.42591	0.195447	-2.35515	0.525135	-0.92924	4933404O12Rik	RIKEN cDNA 4933404O12 gene Gene
ENSMUSG00000043336	71.8967	19.1271	14.1146	0.266036	-1.91031	0.196317	-2.34874	0.737935	-0.438435	Filip1l	filamin A interacting protein 1-like Gene
ENSMUSG00000030641	6.85949	1.8828	1.34738	0.274481	-1.86522	0.196425	-2.34795	0.715625	-0.482724	4632434I11Rik	RIKEN cDNA 4632434I11 gene Gene
ENSMUSG00000028614	66.7437	11.3217	13.1182	0.16963	-2.55954	0.196547	-2.34706	1.15868	0.212483	Tmem48	transmembrane protein 48 Gene
ENSMUSG00000066955	5.81337	2.87168	1.14281	0.493979	-1.01748	0.196584	-2.34678	0.39796	-1.3293	Gm6396	predicted pseudogene 6396 Pseudogene
ENSMUSG00000079109	13.1372	3.84938	2.58627	0.293015	-1.77095	0.196867	-2.34471	0.671867	-0.573753	Pms2	postmeiotic segregation increased 2 (S. cerevisiae) Gene
ENSMUSG00000004099	63.5219	16.788	12.5113	0.264287	-1.91982	0.19696	-2.34403	0.74525	-0.424204	Dnmt1	DNA methyltransferase (cytosine-5) 1 Gene
ENSMUSG00000048007	23.4766	4.87637	4.62922	0.207712	-2.26734	0.197184	-2.34238	0.949316	-0.07504	Timm8a1	translocase of inner mitochondrial membrane 8 homolog a1 (yeast) Gene
ENSMUSG00000028601	6.65191	6.62214	1.31296	0.995525	-0.00647113	0.19738	-2.34095	0.198268	-2.33448	Echdc2	enoyl Coenzyme A hydratase domain containing 2 Gene
ENSMUSG00000024640	416.412	57.1127	82.2933	0.137154	-2.86613	0.197625	-2.33917	1.44089	0.526961	Psat1	phosphoserine aminotransferase 1 Gene
ENSMUSG00000066902	49.3516	48.4436	9.76417	0.9816	-0.0267923	0.197849	-2.33753	0.201558	-2.31074	Gm10186	predicted gene 10186 Pseudogene
ENSMUSG00000083890	13.8878	5.44782	2.74842	0.392273	-1.35007	0.197901	-2.33715	0.504498	-0.987079	Gm15703	predicted gene 15703 Pseudogene
ENSMUSG00000059195	418.623	187.394	83.2139	0.447644	-1.15957	0.19878	-2.33076	0.444057	-1.17118	Gm12715	predicted gene 12715 Pseudogene
ENSMUSG00000032397	84.9273	17.9685	16.8984	0.211575	-2.24076	0.198975	-2.32934	0.940446	-0.0885833	Tipin	timeless interacting protein Gene
ENSMUSG00000046743	32.7512	21.1274	6.51933	0.645089	-0.63243	0.199057	-2.32875	0.308572	-1.69632	Fat4	FAT tumor suppressor homolog 4 (Drosophila) Gene
ENSMUSG00000040749	14.1611	2.24484	2.83147	0.158522	-2.65725	0.199947	-2.32231	1.26132	0.334933	Siah1b	seven in absentia 1B Gene
ENSMUSG00000027208	142.156	31.4164	28.4447	0.220998	-2.17789	0.200094	-2.32125	0.905411	-0.143356	Fgf7	fibroblast growth factor 7 Gene
ENSMUSG00000082250	5.69649	1.51148	1.14297	0.265336	-1.91411	0.200645	-2.31728	0.756193	-0.403173	Gm12181	predicted gene 12181 Pseudogene
ENSMUSG00000015312	71.1523	28.1364	14.2818	0.395439	-1.33847	0.200722	-2.31673	0.507592	-0.97826	Gadd45b	growth arrest and DNA-damage-inducible 45 beta Gene
ENSMUSG00000030772	11.3598	7.21915	2.28184	0.635503	-0.654029	0.20087	-2.31566	0.316081	-1.66164	Dkk3	dickkopf homolog 3 (Xenopus laevis) Gene
ENSMUSG00000010080	8.35872	3.92921	1.68174	0.470073	-1.08904	0.201196	-2.31333	0.42801	-1.22428	Epn3	epsin 3 Gene
ENSMUSG00000051920	15.6711	3.17463	3.15391	0.202578	-2.30345	0.201256	-2.3129	0.993472	-0.00944924	Rspo2	R-spondin 2 homolog (Xenopus laevis) Gene
ENSMUSG00000048355	6.52963	1.85966	1.31862	0.284803	-1.81197	0.201944	-2.30797	0.709068	-0.496003	6530401D17Rik	RIKEN cDNA 6530401D17 gene Gene
ENSMUSG00000022793	5.7579	2.53851	1.16418	0.440875	-1.18156	0.202189	-2.30622	0.458608	-1.12467	B4galt4	UDP-Gal:betaGlcNAc beta 1,4-galactosyltransferase, polypeptide 4 Gene
ENSMUSG00000036036	5.61797	3.8876	1.13592	0.691992	-0.531172	0.202193	-2.30619	0.29219	-1.77502	Zfp57	zinc finger protein 57 Gene
ENSMUSG00000032372	6.41366	4.82668	1.29779	0.752562	-0.410117	0.202348	-2.30509	0.268878	-1.89498	Plscr2	phospholipid scramblase 2 Gene
ENSMUSG00000080929	9.45716	1.64755	1.9189	0.174212	-2.52108	0.202904	-2.30113	1.1647	0.219956	Gm12891	predicted gene 12891 Pseudogene
ENSMUSG00000030515	6.57559	2.11416	1.33463	0.321516	-1.63704	0.202967	-2.30068	0.631281	-0.663645	Tarsl2	threonyl-tRNA synthetase-like 2 Gene
ENSMUSG00000026893	12.1185	7.15116	2.46244	0.590104	-0.76096	0.203198	-2.29905	0.344342	-1.53809	Gca	grancalcin Gene
ENSMUSG00000085787	228.174	81.7532	46.4359	0.358293	-1.48079	0.203511	-2.29682	0.568001	-0.816035	Gm13092	predicted gene 13092 Pseudogene
ENSMUSG00000032586	8.41642	1.41877	1.7132	0.168572	-2.56857	0.203554	-2.29651	1.20752	0.272051	Traip	TRAF-interacting protein Gene
ENSMUSG00000023571	9.27334	11.2314	1.88888	1.21115	0.276373	0.20369	-2.29555	0.168179	-2.57193	Fam132a	family with sequence similarity 132, member A Gene
ENSMUSG00000007029	88.6964	37.2516	18.1611	0.41999	-1.25157	0.204756	-2.28802	0.487527	-1.03645	Vars	valyl-tRNA synthetase Gene
ENSMUSG00000029610	63.1415	15.6216	12.9412	0.247406	-2.01505	0.204955	-2.28662	0.828414	-0.271576	Aimp2	aminoacyl tRNA synthetase complex-interacting multifunctional protein 2 Gene
ENSMUSG00000017550	8.51516	1.77381	1.74711	0.208312	-2.26318	0.205177	-2.28506	0.984948	-0.021881	Atad5	ATPase family, AAA domain containing 5 Gene
ENSMUSG00000017314	21.9643	5.85765	4.51283	0.266689	-1.90677	0.205462	-2.28306	0.770416	-0.376291	Mpp2	membrane protein, palmitoylated 2 (MAGUK p55 subfamily member 2) Gene
ENSMUSG00000091625	9.41198	3.52784	1.93577	0.374824	-1.41571	0.205671	-2.28159	0.548713	-0.865878	Lsm5	LSM5 homolog, U6 small nuclear RNA associated (S. cerevisiae) Gene
ENSMUSG00000006369	21.5459	48.3816	4.44754	2.24551	1.16705	0.206421	-2.27634	0.0919262	-3.44338	Fbln1	fibulin 1 Gene
ENSMUSG00000086459	45.1762	11.5919	9.32972	0.256592	-1.96245	0.206518	-2.27566	0.804849	-0.31321	1700030C12Rik	RIKEN cDNA 1700030C12 gene Gene
ENSMUSG00000089686	5.41441	1.87845	1.11918	0.346935	-1.52726	0.206705	-2.27436	0.595802	-0.747095	Gm3833	predicted gene 3833 Pseudogene
ENSMUSG00000060961	5.8691	1.11535	1.21417	0.190038	-2.39564	0.206875	-2.27317	1.0886	0.122469	Slc4a4	solute carrier family 4 (anion exchanger), member 4 Gene
ENSMUSG00000030086	8.11815	4.29222	1.68142	0.528719	-0.919427	0.207118	-2.27148	0.391736	-1.35205	Chchd6	coiled-coil-helix-coiled-coil-helix domain containing 6 Gene
ENSMUSG00000029641	12.4339	7.15474	2.58122	0.575421	-0.797311	0.207595	-2.26815	0.360771	-1.47084	Rasl11a	RAS-like, family 11, member A Gene
ENSMUSG00000033209	6.19234	15.6119	1.28638	2.52116	1.33409	0.207738	-2.26716	0.0823977	-3.60125	Ttc28	tetratricopeptide repeat domain 28 Gene
ENSMUSG00000001131	393.792	45.8239	81.8424	0.116366	-3.10326	0.207832	-2.26651	1.78602	0.836751	Timp1	tissue inhibitor of metalloproteinase 1 Gene
ENSMUSG00000056870	61.6195	49.1311	12.8121	0.797331	-0.326749	0.207923	-2.26588	0.260773	-1.93913	Gulp1	GULP, engulfment adaptor PTB domain containing 1 Gene
ENSMUSG00000028896	35.2646	8.21227	7.33448	0.232876	-2.10237	0.207984	-2.26546	0.893111	-0.163088	Rcc1	regulator of chromosome condensation 1 Gene
ENSMUSG00000090958	26.4835	17.9444	5.51865	0.677569	-0.56156	0.208381	-2.26271	0.307541	-1.70115	AC115069.1	leucine rich repeat containing 32
ENSMUSG00000069662	91.3597	64.5698	19.1255	0.706764	-0.500699	0.209343	-2.25606	0.296199	-1.75536	Marcks	myristoylated alanine rich protein kinase C substrate Gene
ENSMUSG00000040133	15.8115	8.64167	3.3118	0.546545	-0.871587	0.209455	-2.25528	0.383235	-1.3837	Gpr176	G protein-coupled receptor 176 Gene
ENSMUSG00000031016	16.5198	4.57482	3.46156	0.27693	-1.85241	0.209541	-2.2547	0.756657	-0.402289	Wee1	WEE 1 homolog 1 (S. pombe) Gene
ENSMUSG00000041773	15.1217	4.77245	3.16937	0.315603	-1.66382	0.209591	-2.25435	0.664097	-0.590534	Enc1	ectodermal-neural cortex 1 Gene
ENSMUSG00000066607	19.6592	15.5998	4.12157	0.793514	-0.333672	0.209651	-2.25394	0.264206	-1.92027	6030419C18Rik	RIKEN cDNA 6030419C18 gene Gene
ENSMUSG00000026274	11.9651	2.47411	2.51282	0.206777	-2.27385	0.210012	-2.25145	1.01565	0.0223976	Pask	PAS domain containing serine/threonine kinase Gene
ENSMUSG00000000266	8.92834	2.59831	1.87519	0.291018	-1.78082	0.210027	-2.25136	0.721696	-0.470537	Mid2	midline 2 Gene
ENSMUSG00000056590	6.24996	3.15414	1.31347	0.504666	-0.9866	0.210156	-2.25046	0.416427	-1.26386	H2afy3	H2A histone family, member Y3 Gene
ENSMUSG00000020019	5.55212	7.39119	1.16939	1.33124	0.412768	0.21062	-2.24728	0.158214	-2.66005	Ntn4	netrin 4 Gene
ENSMUSG00000022177	36.1135	7.12597	7.61614	0.197322	-2.34138	0.210895	-2.24541	1.06879	0.0959736	Haus4	HAUS augmin-like complex, subunit 4 Gene
ENSMUSG00000028989	7.81172	42.1886	1.65175	5.40068	2.43314	0.211445	-2.24165	0.0391515	-4.67479	Angptl7	angiopoietin-like 7 Gene
ENSMUSG00000034520	25.6781	14.6137	5.43218	0.569111	-0.813217	0.211549	-2.24094	0.371718	-1.42772	Gjc1	gap junction protein, gamma 1 Gene
ENSMUSG00000028988	27.5174	13.3913	5.82435	0.486651	-1.03904	0.211661	-2.24017	0.434934	-1.20113	Ctnnbip1	catenin beta interacting protein 1 Gene
ENSMUSG00000016918	66.3642	27.2531	14.1116	0.41066	-1.28398	0.212639	-2.23352	0.517799	-0.949536	Sulf1	sulfatase 1 Gene
ENSMUSG00000081344	349.914	286.374	74.4572	0.818413	-0.2891	0.212787	-2.23252	0.26	-1.94342	Gm14303	predicted gene 14303 Pseudogene
ENSMUSG00000026278	12.1716	4.35731	2.59288	0.357989	-1.48201	0.213026	-2.2309	0.595064	-0.748884	Bok	BCL2-related ovarian killer protein Gene
ENSMUSG00000047557	76.5212	45.6593	16.3116	0.596688	-0.744951	0.213165	-2.22996	0.357246	-1.48501	Lxn	latexin Gene
ENSMUSG00000040952	179.931	142.211	38.5452	0.790362	-0.339415	0.214222	-2.22282	0.271043	-1.88341	Rps19	ribosomal protein S19 Gene
ENSMUSG00000020415	38.5898	21.7414	8.2692	0.563396	-0.82778	0.214284	-2.2224	0.380344	-1.39462	Pttg1	pituitary tumor-transforming gene 1 Gene
ENSMUSG00000021175	7.24828	2.41779	1.5571	0.333567	-1.58395	0.214823	-2.21878	0.644018	-0.634827	Cdca7l	cell division cycle associated 7 like Gene
ENSMUSG00000058729	11.7137	2.31594	2.51751	0.197712	-2.33853	0.21492	-2.21813	1.08704	0.1204	Lin9	lin-9 homolog (C. elegans) Gene
ENSMUSG00000026547	256.712	56.4992	55.3258	0.220088	-2.18385	0.215517	-2.21412	0.979232	-0.030278	Tagln2	transgelin 2 Gene
ENSMUSG00000080746	11.5249	11.4718	2.48651	0.9954	-0.00665242	0.215752	-2.21255	0.21675	-2.2059	Rpsa-ps12	ribosomal protein SA, pseudogene 12 Pseudogene
ENSMUSG00000024380	32.8944	32.2554	7.11512	0.980573	-0.0283035	0.216302	-2.20888	0.220587	-2.18058	Gypc	glycophorin C Gene
ENSMUSG00000066878	28.7246	5.5692	6.21767	0.193882	-2.36675	0.216458	-2.20784	1.11644	0.158904	Gm10184	predicted pseudogene 10184 Pseudogene
ENSMUSG00000069083	28.7246	5.5692	6.21767	0.193882	-2.36675	0.216458	-2.20784	1.11644	0.158904	Gm10259	predicted pseudogene 10259 Pseudogene
ENSMUSG00000055301	8.56452	3.52683	1.85488	0.411795	-1.28	0.216578	-2.20704	0.525935	-0.927043	Adh7	alcohol dehydrogenase 7 (class IV), mu or sigma polypeptide Gene
ENSMUSG00000035024	18.1459	3.63813	3.93119	0.200493	-2.31837	0.216643	-2.20661	1.08055	0.111767	Ncapd3	non-SMC condensin II complex, subunit D3 Gene
ENSMUSG00000054115	21.4611	6.11986	4.65826	0.28516	-1.81016	0.217055	-2.20387	0.76117	-0.39371	Skp2	S-phase kinase-associated protein 2 (p45) Gene
ENSMUSG00000032555	53.1614	9.73188	11.5699	0.183063	-2.44959	0.217638	-2.2	1.18887	0.249592	Topbp1	topoisomerase (DNA) II binding protein 1 Gene
ENSMUSG00000030541	121.685	143.376	26.5171	1.17826	0.236655	0.217916	-2.19816	0.184947	-2.43481	Idh2	isocitrate dehydrogenase 2 (NADP+), mitochondrial Gene
ENSMUSG00000027752	112.858	28.218	24.6313	0.250032	-1.99981	0.218251	-2.19594	0.872891	-0.196126	Exosc8	exosome component 8 Gene
ENSMUSG00000062825	545.114	248.113	119.169	0.455158	-1.13556	0.218613	-2.19355	0.4803	-1.05799	Actg1	actin, gamma, cytoplasmic 1 Gene
ENSMUSG00000019970	591.458	67.2797	129.6	0.113752	-3.13603	0.219119	-2.19021	1.92629	0.945823	Sgk1	serum/glucocorticoid regulated kinase 1 Gene
ENSMUSG00000040420	6.49299	1.82772	1.42339	0.281491	-1.82884	0.219219	-2.18955	0.77878	-0.360712	Cdh18	cadherin 18 Gene
ENSMUSG00000070348	245.593	227.114	53.9515	0.92476	-0.11285	0.219678	-2.18653	0.237552	-2.07368	Ccnd1	cyclin D1 Gene
ENSMUSG00000022070	14.1382	3.2476	3.11984	0.229704	-2.12215	0.220667	-2.18005	0.960662	-0.0578997	6720463M24Rik	RIKEN cDNA 6720463M24 gene Gene
ENSMUSG00000040010	133.133	44.5147	29.5777	0.334361	-1.58052	0.222166	-2.17029	0.664449	-0.58977	Slc7a5	solute carrier family 7 (cationic amino acid transporter, y+ system), member 5 Gene
ENSMUSG00000025912	6.18415	1.69847	1.376	0.27465	-1.86433	0.222504	-2.1681	0.810136	-0.303764	Mybl1	myeloblastosis oncogene-like 1 Gene
ENSMUSG00000019992	9.82712	1.43119	2.18675	0.145637	-2.77955	0.222522	-2.16798	1.52792	0.611568	Fam54a	family with sequence similarity 54, member A Gene
ENSMUSG00000025403	145.119	31.4329	32.3819	0.216601	-2.20689	0.22314	-2.16398	1.03019	0.0429123	Shmt2	serine hydroxymethyltransferase 2 (mitochondrial) Gene
ENSMUSG00000057626	7.74116	6.67218	1.72996	0.86191	-0.21439	0.223476	-2.16181	0.25928	-1.94742	Gm5621	predicted gene 5621 Pseudogene
ENSMUSG00000022814	37.1889	9.97178	8.33161	0.268138	-1.89895	0.224035	-2.1582	0.83552	-0.259254	Umps	uridine monophosphate synthetase Gene
ENSMUSG00000003355	32.1984	15.299	7.22246	0.475148	-1.07355	0.224311	-2.15643	0.472087	-1.08288	Fkbp11	FK506 binding protein 11 Gene
ENSMUSG00000066026	5.58112	4.23897	1.25234	0.759519	-0.396843	0.224389	-2.15592	0.295436	-1.75908	Dhrs3	dehydrogenase/reductase (SDR family) member 3 Gene
ENSMUSG00000081855	11.1916	11.7321	2.51262	1.04829	0.0680385	0.224509	-2.15516	0.214167	-2.22319	Rpl17-ps5	ribosomal protein L17, pseudogene 5 Pseudogene
ENSMUSG00000024352	7.45438	5.21433	1.67984	0.699499	-0.515606	0.225349	-2.14977	0.322157	-1.63416	Spata24	spermatogenesis associated 24 Gene
ENSMUSG00000018362	23.984	4.91284	5.41486	0.204839	-2.28744	0.22577	-2.14707	1.10218	0.140365	Kpna2	karyopherin (importin) alpha 2 Gene
ENSMUSG00000027907	361.115	213.335	81.5515	0.590768	-0.759336	0.225832	-2.14668	0.382269	-1.38734	S100a11	S100 calcium binding protein A11 (calgizzarin) Gene
ENSMUSG00000019256	16.299	11.1824	3.68248	0.686081	-0.543548	0.225933	-2.14604	0.329309	-1.60249	Ahr	aryl-hydrocarbon receptor Gene
ENSMUSG00000022742	16.414	3.57139	3.71199	0.217582	-2.20037	0.226148	-2.14466	1.03937	0.0557051	Cpox	coproporphyrinogen oxidase Gene
ENSMUSG00000005667	81.6163	15.667	18.4848	0.191959	-2.38113	0.226484	-2.14252	1.17986	0.238613	Mthfd2	methylenetetrahydrofolate dehydrogenase (NAD+ dependent), methenyltetrahydrofolate cyclohydrolase Gene
ENSMUSG00000021597	11.6591	2.51221	2.65166	0.215472	-2.21443	0.227432	-2.13649	1.05551	0.0779359	Ankrd32	ankyrin repeat domain 32 Gene
ENSMUSG00000058567	11.8161	2.93644	2.68748	0.248512	-2.00861	0.227442	-2.13643	0.915214	-0.127819	Gm10043	predicted pseudogene 10043 Pseudogene
ENSMUSG00000057766	7.78438	4.97111	1.77571	0.638601	-0.647014	0.228112	-2.13218	0.357206	-1.48517	Ankrd29	ankyrin repeat domain 29 Gene
ENSMUSG00000037254	19.1684	31.2198	4.37284	1.62871	0.703731	0.228128	-2.13209	0.140066	-2.83582	Itih2	inter-alpha trypsin inhibitor, heavy chain 2 Gene
ENSMUSG00000083793	11.7852	6.32982	2.68865	0.537099	-0.896739	0.228137	-2.13203	0.424758	-1.23529	Gm14274	predicted gene 14274 Pseudogene
ENSMUSG00000033166	51.6148	9.51955	11.8587	0.184435	-2.43882	0.229754	-2.12184	1.24572	0.316981	Dis3	DIS3 mitotic control homolog (S. cerevisiae) Gene
ENSMUSG00000014158	11.5771	5.34814	2.66121	0.461957	-1.11417	0.229868	-2.12112	0.497596	-1.00695	Trpv4	transient receptor potential cation channel, subfamily V, member 4 Gene
ENSMUSG00000004665	311.682	262.583	71.6576	0.842474	-0.247296	0.229907	-2.12088	0.272895	-1.87358	Cnn2	calponin 2 Gene
ENSMUSG00000031934	6.13314	1.98113	1.41182	0.323021	-1.6303	0.230196	-2.11907	0.712634	-0.488767	Panx1	pannexin 1 Gene
ENSMUSG00000049723	8.11725	1	1.87132	0.123194	-3.02099	0.230537	-2.11693	1.87132	0.90406	Mmp12	matrix metallopeptidase 12 Gene
ENSMUSG00000040209	7.17748	2.71714	1.65489	0.378564	-1.40139	0.230567	-2.11674	0.609056	-0.715354	Zfp704	zinc finger protein 704 Gene
ENSMUSG00000049932	84.9556	39.6714	19.5953	0.466966	-1.09861	0.230653	-2.11621	0.493939	-1.0176	H2afx	H2A histone family, member X Gene
ENSMUSG00000063628	73.3395	46.8627	16.9176	0.638982	-0.646152	0.230676	-2.11606	0.361005	-1.46991	Gm7665	predicted pseudogene 7665 Pseudogene
ENSMUSG00000024525	8.22912	3.71163	1.89832	0.451036	-1.14869	0.230684	-2.11601	0.511453	-0.967325	Impa2	inositol (myo)-1(or 4)-monophosphatase 2 Gene
ENSMUSG00000036305	149.171	136.937	34.4781	0.917988	-0.123453	0.231132	-2.11321	0.251781	-1.98976	Gm15430	predicted gene 15430 Pseudogene
ENSMUSG00000086240	24.1992	8.98216	5.59722	0.371175	-1.42983	0.231297	-2.11218	0.623149	-0.68235	Gm7846	predicted gene 7846 Pseudogene
ENSMUSG00000037563	256.647	225.334	59.46	0.877994	-0.187718	0.23168	-2.10979	0.263875	-1.92207	Rps16	ribosomal protein S16 Gene
ENSMUSG00000073792	7.21976	4.31941	1.67327	0.598276	-0.741117	0.231763	-2.10928	0.387384	-1.36816	Alg6	asparagine-linked glycosylation 6 homolog (yeast, alpha-1,3,-glucosyltransferase) Gene
ENSMUSG00000059064	26.7122	24.7345	6.19363	0.925964	-0.110971	0.231866	-2.10864	0.250405	-1.99767	Gm10059	predicted pseudogene 10059 Pseudogene
ENSMUSG00000031217	22.563	6.38258	5.23879	0.282879	-1.82174	0.232186	-2.10665	0.820795	-0.284906	Efnb1	ephrin B1 Gene
ENSMUSG00000030512	76.7848	16.4886	17.8429	0.214737	-2.21936	0.232376	-2.10547	1.08214	0.113886	Snrpa1	small nuclear ribonucleoprotein polypeptide A' Gene
ENSMUSG00000083022	63.4138	61.85	14.7385	0.975341	-0.0360221	0.232417	-2.10521	0.238293	-2.06919	Gm11968	predicted gene 11968 Pseudogene
ENSMUSG00000060969	16.5511	7.84253	3.84973	0.473836	-1.07754	0.232596	-2.1041	0.490878	-1.02656	Irx1	Iroquois related homeobox 1 (Drosophila) Gene
ENSMUSG00000091015	26.541	8.37439	6.19716	0.315527	-1.66417	0.233494	-2.09854	0.740012	-0.434379	AC055772.1
ENSMUSG00000048709	41.8314	22.4344	9.79666	0.536304	-0.898877	0.234194	-2.09422	0.436681	-1.19535	Gm8666	predicted gene 8666 Pseudogene
ENSMUSG00000040681	159.269	91.2912	37.3512	0.57319	-0.802914	0.234517	-2.09224	0.409143	-1.28932	Hmgn1	high mobility group nucleosomal binding domain 1 Gene
ENSMUSG00000079942	111.591	91.7528	26.1784	0.822222	-0.2824	0.234592	-2.09177	0.285315	-1.80937	Rpl28-ps3	ribosomal protein L28, pseudogene 3 Pseudogene
ENSMUSG00000026429	6.11435	1.96599	1.43748	0.321537	-1.63694	0.235099	-2.08866	0.731174	-0.451714	Ube2t	ubiquitin-conjugating enzyme E2T (putative) Gene
ENSMUSG00000090523	26.1799	23.1152	6.15937	0.882939	-0.179615	0.235271	-2.08761	0.266463	-1.90799	AC098881.1	Glycophorin-C
ENSMUSG00000059159	148.727	115.918	35.1397	0.779405	-0.359556	0.23627	-2.08149	0.303141	-1.72194	Gm8129	predicted pseudogene 8129 Pseudogene
ENSMUSG00000028044	168.918	53.2354	39.936	0.315155	-1.66587	0.236422	-2.08056	0.750178	-0.414696	Cks1b	CDC28 protein kinase 1b Gene
ENSMUSG00000034271	37.7135	29.3135	8.93826	0.777269	-0.363513	0.237004	-2.07701	0.304919	-1.7135	Jdp2	Jun dimerization protein 2 Gene
ENSMUSG00000014329	111.395	54.8515	26.4237	0.492403	-1.02209	0.237207	-2.07578	0.481732	-1.0537	Bicc1	bicaudal C homolog 1 (Drosophila) Gene
ENSMUSG00000071637	57.472	52.1285	13.6657	0.907025	-0.140786	0.23778	-2.0723	0.262154	-1.93151	Cebpd	CCAAT/enhancer binding protein (C/EBP), delta Gene
ENSMUSG00000020471	48.9619	14.1672	11.6514	0.289352	-1.7891	0.237968	-2.07116	0.822418	-0.282057	Pold2	polymerase (DNA directed), delta 2, regulatory subunit Gene
ENSMUSG00000071476	57.1148	52.9838	13.6137	0.927671	-0.108315	0.238357	-2.06881	0.256941	-1.96049	Gm5220	predicted gene 5220 Pseudogene
ENSMUSG00000072548	57.1148	52.9838	13.6137	0.927671	-0.108315	0.238357	-2.06881	0.256941	-1.96049	Rps19-ps2	ribosomal protein S19, pseudogene 2 Pseudogene
ENSMUSG00000070436	678.264	449.651	161.977	0.662943	-0.593042	0.238811	-2.06606	0.360228	-1.47302	Serpinh1	serine (or cysteine) peptidase inhibitor, clade H, member 1 Gene
ENSMUSG00000038267	7.3976	1.65192	1.76726	0.223304	-2.16292	0.238896	-2.06555	1.06982	0.0973724	Slc22a23	solute carrier family 22, member 23 Gene
ENSMUSG00000024533	24.6565	6.42798	5.89492	0.260701	-1.93953	0.239082	-2.06442	0.917072	-0.124893	Spire1	spire homolog 1 (Drosophila) Gene
ENSMUSG00000020654	14.5182	6.21643	3.47262	0.428182	-1.22371	0.23919	-2.06377	0.558619	-0.840063	Adcy3	adenylate cyclase 3 Gene
ENSMUSG00000042515	8.11734	1.76514	1.94634	0.217453	-2.20122	0.239775	-2.06024	1.10265	0.140979	Mum1l1	melanoma associated antigen (mutated) 1-like 1 Gene
ENSMUSG00000022178	81.8895	31.2648	19.6372	0.381792	-1.38914	0.239801	-2.06009	0.628093	-0.67095	Jub	ajuba Gene
ENSMUSG00000084018	7.44758	5.11954	1.78714	0.68741	-0.540758	0.239963	-2.05912	0.349083	-1.51836	Gm11895	predicted gene 11895 Pseudogene
ENSMUSG00000001473	237.272	54.7611	57.1142	0.230795	-2.11532	0.240713	-2.05462	1.04297	0.0606993	Tubb6	tubulin, beta 6 Gene
ENSMUSG00000042770	21.1988	23.8283	5.11148	1.12404	0.16869	0.241121	-2.05217	0.214513	-2.22086	Hebp1	heme binding protein 1 Gene
ENSMUSG00000046027	21.2218	7.68182	5.12379	0.361977	-1.46603	0.24144	-2.05027	0.667002	-0.584236	Stard5	StAR-related lipid transfer (START) domain containing 5 Gene
ENSMUSG00000038047	17.5516	3.91629	4.23979	0.22313	-2.16404	0.241562	-2.04954	1.0826	0.114505	Haus6	HAUS augmin-like complex, subunit 6 Gene
ENSMUSG00000039831	115.754	38.4344	27.9785	0.332036	-1.59059	0.241708	-2.04867	0.727956	-0.458077	Arhgap29	Rho GTPase activating protein 29 Gene
ENSMUSG00000004880	32.5731	15.1112	7.91191	0.463914	-1.10807	0.242897	-2.04158	0.523581	-0.933515	Lbr	lamin B receptor Gene
ENSMUSG00000082118	23.326	25.1944	5.67115	1.0801	0.111167	0.243126	-2.04022	0.225095	-2.15139	Gm13862	predicted gene 13862 Pseudogene
ENSMUSG00000029730	69.1617	15.9911	16.8244	0.231214	-2.1127	0.243262	-2.03942	1.05211	0.0732814	Mcm7	minichromosome maintenance deficient 7 (S. cerevisiae) Gene
ENSMUSG00000020176	474.25	259.414	115.596	0.546999	-0.870389	0.243746	-2.03655	0.445605	-1.16616	Grb10	growth factor receptor bound protein 10 Gene
ENSMUSG00000004530	171.637	61.1936	41.8519	0.356529	-1.48791	0.24384	-2.036	0.683927	-0.548086	Coro1c	coronin, actin binding protein 1C Gene
ENSMUSG00000031963	21.8479	1.78158	5.33399	0.0815451	-3.61626	0.244142	-2.03421	2.99395	1.58205	Bmper	BMP-binding endothelial regulator Gene
ENSMUSG00000072381	6.11497	2.23211	1.4942	0.365025	-1.45393	0.244351	-2.03297	0.66941	-0.579038	Gm10355	predicted gene 10355 Gene
ENSMUSG00000013629	88.391	27.9512	21.6142	0.316222	-1.66099	0.24453	-2.03192	0.773285	-0.370927	Cad	carbamoyl-phosphate synthetase 2, aspartate transcarbamylase, and dihydroorotase Gene
ENSMUSG00000011256	6.61568	5.8834	1.61822	0.889311	-0.169239	0.244604	-2.03148	0.275049	-1.86224	Adam19	a disintegrin and metallopeptidase domain 19 (meltrin beta) Gene
ENSMUSG00000035873	23.1259	3.61616	5.67186	0.156368	-2.67698	0.24526	-2.02762	1.56848	0.649365	Pawr	PRKC, apoptosis, WT1, regulator Gene
ENSMUSG00000032549	5.4652	8.28211	1.34223	1.51543	0.599725	0.245596	-2.02564	0.162064	-2.62537	Rab6b	RAB6B, member RAS oncogene family Gene
ENSMUSG00000039377	6.13384	9.23917	1.51143	1.50626	0.590974	0.246409	-2.02088	0.163589	-2.61185	Hlx	H2.0-like homeobox Gene
ENSMUSG00000089945	7.87254	1.88153	1.94132	0.238999	-2.06492	0.246594	-2.01979	1.03178	0.0451291	AF064781	cDNA sequence AF064781 Gene
ENSMUSG00000031167	93.7448	33.1923	23.1463	0.354071	-1.49789	0.246907	-2.01796	0.697338	-0.520069	Rbm3	RNA binding motif protein 3 Gene
ENSMUSG00000072528	58.2211	52.1562	14.3819	0.89583	-0.158703	0.247022	-2.01729	0.275746	-1.85859	Gm6636	predicted gene 6636 Gene
ENSMUSG00000029860	251.579	59.9145	62.1951	0.238154	-2.07003	0.247219	-2.01614	1.03806	0.0538957	Zyx	zyxin Gene
ENSMUSG00000082165	5.21754	4.15182	1.29113	0.795743	-0.329626	0.247459	-2.01474	0.310979	-1.68511	Gm7091	predicted gene 7091 Pseudogene
ENSMUSG00000034327	71.6153	16.3393	17.753	0.228154	-2.13192	0.247894	-2.01221	1.08652	0.119717	Kctd9	potassium channel tetramerisation domain containing 9 Gene
ENSMUSG00000081231	9.98614	5.58132	2.48237	0.558906	-0.839322	0.248582	-2.00821	0.444764	-1.16889	Tcp1-ps1	t-complex protein 1, pseudogene 1 Pseudogene
ENSMUSG00000029283	13.3219	2.95444	3.3139	0.221773	-2.17285	0.248755	-2.0072	1.12167	0.165643	Cdc7	cell division cycle 7 (S. cerevisiae) Gene
ENSMUSG00000066592	57.5546	45.1513	14.3186	0.784495	-0.350164	0.248784	-2.00704	0.317126	-1.65687	Gm7589	predicted gene 7589 Gene
ENSMUSG00000037643	117.874	42.5148	29.336	0.36068	-1.47121	0.248875	-2.0065	0.690017	-0.535297	Prkci	protein kinase C, iota Gene
ENSMUSG00000025134	132.432	37.1492	32.9672	0.280515	-1.83385	0.248937	-2.00615	0.887427	-0.1723	Thoc4	THO complex 4 Gene
ENSMUSG00000026955	5.55124	5.47952	1.38258	0.98708	-0.0187605	0.249058	-2.00545	0.252318	-1.98669	2010317E24Rik	RIKEN cDNA 2010317E24 gene Gene
ENSMUSG00000081926	141.6	88.1355	35.2853	0.622425	-0.684027	0.24919	-2.00468	0.400353	-1.32066	Gm15536	predicted gene 15536 Pseudogene
ENSMUSG00000071292	18.1121	15.3111	4.51973	0.84535	-0.24238	0.249541	-2.00265	0.295193	-1.76027	Gm5451	predicted gene 5451 Gene
ENSMUSG00000034066	14.5795	4.53221	3.64113	0.310863	-1.68565	0.249744	-2.00148	0.803391	-0.315826	Farp2	FERM, RhoGEF and pleckstrin domain protein 2 Gene
ENSMUSG00000031486	23.6942	67.9274	5.91751	2.86684	1.51946	0.249746	-2.00147	0.0871152	-3.52093	Gpr124	G protein-coupled receptor 124 Gene
ENSMUSG00000091083	5.45556	2.35163	1.36285	0.431052	-1.21406	0.24981	-2.0011	0.579534	-0.787034	AC163434.1	RAN guanine nucleotide release factor family member
ENSMUSG00000021262	7.31355	4.9387	1.8314	0.675281	-0.566441	0.250412	-1.99763	0.370826	-1.43118	Evl	Ena-vasodilator stimulated phosphoprotein Gene
ENSMUSG00000059323	21.2623	4.71722	5.33284	0.221859	-2.17229	0.250812	-1.99532	1.1305	0.176967	Nfkbil2	nuclear factor of kappa light polypeptide gene enhancer in B-cells inhibitor-like 2 Gene
ENSMUSG00000048387	54.5924	76.4213	13.6951	1.39985	0.485274	0.250861	-1.99504	0.179205	-2.48031	Osr1	odd-skipped related 1 (Drosophila) Gene
ENSMUSG00000031827	22.8416	19.8158	5.73315	0.867532	-0.205012	0.250997	-1.99426	0.289323	-1.78925	Cotl1	coactosin-like 1 (Dictyostelium) Gene
ENSMUSG00000081664	16.6371	4.45949	4.17716	0.268044	-1.89946	0.251075	-1.99381	0.936691	-0.0943546	Gm15544	predicted gene 15544 Pseudogene
ENSMUSG00000051537	7.91314	1.59881	1.99145	0.202045	-2.30725	0.251664	-1.99043	1.24558	0.316821	Gm5124	predicted pseudogene 5124 Pseudogene
ENSMUSG00000081262	11.4723	5.28565	2.88715	0.460734	-1.118	0.251664	-1.99043	0.546225	-0.872432	Gm12261	predicted gene 12261 Pseudogene
ENSMUSG00000023391	24.5672	6.45616	6.19365	0.262796	-1.92799	0.25211	-1.98787	0.959339	-0.0598876	Dlx2	distal-less homeobox 2 Gene
ENSMUSG00000081378	44.179	34.9313	11.14	0.790677	-0.338839	0.252156	-1.98761	0.318912	-1.64877	Gm6834	predicted pseudogene 6834 Pseudogene
ENSMUSG00000058905	173.837	161.389	43.8492	0.928392	-0.107193	0.252244	-1.98711	0.271699	-1.87992	Gm10051	predicted pseudogene 10051 Pseudogene
ENSMUSG00000043870	23.1777	7.19576	5.86666	0.310461	-1.68752	0.253117	-1.98212	0.815294	-0.294607	Gm5809	predicted pseudogene 5809 Pseudogene
ENSMUSG00000071451	11.6734	6.68232	2.95521	0.572439	-0.804807	0.253158	-1.98189	0.442244	-1.17708	Psmg4	proteasome (prosome, macropain) assembly chaperone 4 Gene
ENSMUSG00000070044	17.9614	5.82758	4.55412	0.324449	-1.62394	0.25355	-1.97966	0.781478	-0.355723	Fam149a	family with sequence similarity 149, member A Gene
ENSMUSG00000021811	67.6747	13.3616	17.1869	0.197439	-2.34052	0.253964	-1.9773	1.28629	0.363215	Dnajc9	DnaJ (Hsp40) homolog, subfamily C, member 9 Gene
ENSMUSG00000083649	18.4117	4.2728	4.68192	0.23207	-2.10737	0.254291	-1.97545	1.09575	0.131922	Rasl2-9-ps	RAS-like, family 2, locus 9, pseudogene Pseudogene
ENSMUSG00000049460	22.4663	8.15553	5.71837	0.363011	-1.46192	0.254531	-1.97409	0.701166	-0.512173	Gm8396	predicted gene 8396 Pseudogene
ENSMUSG00000037894	191.429	64.9413	48.8812	0.339246	-1.5596	0.25535	-1.96945	0.752698	-0.409856	H2afz	H2A histone family, member Z Gene
ENSMUSG00000051133	21.5772	21.1458	5.5151	0.980009	-0.0291331	0.255599	-1.96805	0.260812	-1.93892	Gm6293	predicted pseudogene 6293 Pseudogene
ENSMUSG00000033952	5.51138	2.21215	1.41328	0.401379	-1.31696	0.256429	-1.96337	0.63887	-0.646405	Aspm	asp (abnormal spindle)-like, microcephaly associated (Drosophila) Gene
ENSMUSG00000002006	6.21175	2.61765	1.59332	0.421403	-1.24673	0.256501	-1.96296	0.608683	-0.716236	Pdzd4	PDZ domain containing 4 Gene
ENSMUSG00000044783	75.6784	33.9513	19.4176	0.448625	-1.15642	0.25658	-1.96252	0.571926	-0.8061	Hjurp	Holliday junction recognition protein Gene
ENSMUSG00000021575	6.7775	1.48771	1.74313	0.219508	-2.18766	0.257194	-1.95907	1.17168	0.228583	Ahrr	aryl-hydrocarbon receptor repressor Gene
ENSMUSG00000092056	24.1895	11.5236	6.22479	0.47639	-1.06978	0.257334	-1.95829	0.540175	-0.888501	RP24-391B9.1
ENSMUSG00000031107	8.28842	1.77969	2.13333	0.21472	-2.21947	0.257386	-1.95799	1.19871	0.261478	Rbmx2	RNA binding motif protein, X-linked 2 Gene
ENSMUSG00000038482	94.4169	23.4428	24.3171	0.248291	-2.0099	0.257551	-1.95707	1.03729	0.0528262	Tfdp1	transcription factor Dp 1 Gene
ENSMUSG00000060214	291.118	99.3734	75.1295	0.34135	-1.55067	0.258072	-1.95416	0.756032	-0.403481	Gm8203	predicted pseudogene 8203 Pseudogene
ENSMUSG00000058838	76.3123	71.1624	19.7689	0.932515	-0.1008	0.259053	-1.94868	0.2778	-1.84788	Rps27a-ps2	ribosomal protein S27A, pseudogene 2 Pseudogene
ENSMUSG00000031298	16.9468	14.9492	4.39472	0.88213	-0.180936	0.259326	-1.94716	0.293976	-1.76623	Gpr64	G protein-coupled receptor 64 Gene
ENSMUSG00000055093	112.317	111.414	29.1516	0.991959	-0.0116471	0.259547	-1.94593	0.261651	-1.93428	Gm8430	predicted pseudogene 8430 Pseudogene
ENSMUSG00000027635	21.462	7.36436	5.57194	0.343135	-1.54315	0.259619	-1.94553	0.756608	-0.402381	Dsn1	DSN1, MIND kinetochore complex component, homolog (S. cerevisiae) Gene
ENSMUSG00000082332	5.82712	1.22352	1.51368	0.209971	-2.25174	0.259765	-1.94472	1.23715	0.307017	Gm13384	predicted gene 13384 Pseudogene
ENSMUSG00000014633	46.8317	23.718	12.1856	0.506451	-0.981506	0.260201	-1.9423	0.513773	-0.960798	2310061C15Rik	RIKEN cDNA 2310061C15 gene Gene
ENSMUSG00000042606	71.6439	19.4977	18.6439	0.272148	-1.87754	0.26023	-1.94214	0.956208	-0.0646041	Hirip3	HIRA interacting protein 3 Gene
ENSMUSG00000027245	63.6354	31.8544	16.5616	0.500576	-0.99834	0.260257	-1.94199	0.519915	-0.943653	2310003F16Rik	RIKEN cDNA 2310003F16 gene Gene
ENSMUSG00000081535	142.578	55.3115	37.1553	0.387938	-1.3661	0.260597	-1.94011	0.671748	-0.574008	Gm15453	predicted gene 15453 Pseudogene
ENSMUSG00000026980	12.8219	4.46414	3.34137	0.348165	-1.52216	0.260598	-1.9401	0.74849	-0.417945	Ly75	lymphocyte antigen 75 Gene
ENSMUSG00000024790	21.1521	3.45892	5.51462	0.163526	-2.61241	0.260712	-1.93947	1.59431	0.672936	Sac3d1	SAC3 domain containing 1 Gene
ENSMUSG00000080859	21.6182	21.6174	5.65592	0.999965	-5.00523e-05	0.261628	-1.93441	0.261637	-1.93436	Rpl10-ps1	ribosomal protein L20, pseudogene 1 Pseudogene
ENSMUSG00000058603	196.139	181.614	51.3252	0.925946	-0.111001	0.261677	-1.93414	0.282605	-1.82314	Rpl28-ps1	ribosomal protein L28, pseudogene 1 Pseudogene
ENSMUSG00000084113	114.156	29.9566	29.8859	0.262418	-1.93006	0.261799	-1.93347	0.99764	-0.0034089	Gm14277	predicted gene 14277 Pseudogene
ENSMUSG00000079523	58.1587	75.1459	15.2449	1.29208	0.369699	0.262127	-1.93166	0.202871	-2.30136	Tmsb10	thymosin, beta 10 Gene
ENSMUSG00000070713	5.16993	2.1984	1.35535	0.425228	-1.23369	0.26216	-1.93148	0.616517	-0.697788	Gm7125	predicted pseudogene 7125 Pseudogene
ENSMUSG00000071041	99.7142	39.2191	26.1458	0.393315	-1.34624	0.262208	-1.93122	0.66666	-0.584977	Gm15210	predicted gene 15210 Pseudogene
ENSMUSG00000024074	86.2241	32.3779	22.6114	0.375509	-1.41308	0.262239	-1.93104	0.698358	-0.517962	Crim1	cysteine rich transmembrane BMP regulator 1 (chordin like) Gene
ENSMUSG00000026749	24.6863	18.314	6.47569	0.741869	-0.430764	0.26232	-1.9306	0.353593	-1.49984	Nek6	NIMA (never in mitosis gene a)-related expressed kinase 6 Gene
ENSMUSG00000065208	11.1988	1	2.94212	0.0892956	-3.48527	0.262719	-1.92841	2.94212	1.55686	SNORA4.4	Small nucleolar RNA SNORA4
ENSMUSG00000090846	68.7412	19.1316	18.1411	0.278313	-1.84522	0.263905	-1.92191	0.948229	-0.0766918	AC161456.1	U6 snRNA-associated Sm-like protein LSm3
ENSMUSG00000044221	61.2172	21.3121	16.1666	0.348139	-1.52227	0.264086	-1.92092	0.758564	-0.398656	Grsf1	G-rich RNA sequence binding factor 1 Gene
ENSMUSG00000031974	48.7181	11.1149	12.8778	0.228148	-2.13196	0.264334	-1.91957	1.15861	0.212391	Abcb10	ATP-binding cassette, sub-family B (MDR/TAP), member 10 Gene
ENSMUSG00000034329	5.71441	1.83746	1.51166	0.321548	-1.63689	0.264535	-1.91847	0.822691	-0.281577	Brip1	BRCA1 interacting protein C-terminal helicase 1 Gene
ENSMUSG00000080885	15.5546	16.1498	4.1167	1.03827	0.054175	0.264661	-1.91778	0.254907	-1.97196	Gm4167	predicted gene 4167 Pseudogene
ENSMUSG00000049124	219.781	115.923	58.1779	0.527446	-0.922904	0.264708	-1.91753	0.501867	-0.994622	Gm8186	predicted gene 8186 Pseudogene
ENSMUSG00000070691	15.6185	5.47316	4.13573	0.350428	-1.51281	0.264797	-1.91704	0.755638	-0.404232	Runx3	runt related transcription factor 3 Gene
ENSMUSG00000090862	28.6691	19.9334	7.61355	0.695289	-0.524315	0.265566	-1.91286	0.38195	-1.38854	Rps13	ribosomal protein S13 Gene
ENSMUSG00000027199	6.86138	4.26918	1.82354	0.622205	-0.684539	0.265769	-1.91175	0.427141	-1.22722	Gatm	glycine amidinotransferase (L-arginine:glycine amidinotransferase) Gene
ENSMUSG00000020205	65.3791	38.9742	17.3842	0.596125	-0.746313	0.265897	-1.91106	0.446043	-1.16475	Phlda1	pleckstrin homology-like domain, family A, member 1 Gene
ENSMUSG00000067924	11.1572	6.47825	2.96911	0.580636	-0.784294	0.266117	-1.90987	0.45832	-1.12557	Cxx1b	CAAX box 1 homolog B (human) Gene
ENSMUSG00000081302	53.1942	15.6587	14.1697	0.294369	-1.7643	0.266376	-1.90846	0.904906	-0.14416	Gm12020	predicted gene 12020 Pseudogene
ENSMUSG00000039910	242.517	61.412	64.6411	0.253227	-1.9815	0.266542	-1.90756	1.05258	0.0739323	Cited2	Cbp/p300-interacting transactivator, with Glu/Asp-rich carboxy-terminal domain, 2 Gene
ENSMUSG00000001440	248.416	67.9247	66.3525	0.273431	-1.87075	0.267102	-1.90454	0.976853	-0.0337866	Kpnb1	karyopherin (importin) beta 1 Gene
ENSMUSG00000079641	96.8512	74.127	25.873	0.76537	-0.38577	0.267142	-1.90432	0.349036	-1.51855	Rpl39	ribosomal protein L39 Gene
ENSMUSG00000024542	15.5838	5.51126	4.17174	0.353655	-1.49959	0.267698	-1.90132	0.756949	-0.401733	Cep192	centrosomal protein 192 Gene
ENSMUSG00000090458	51.3493	17.1836	13.7539	0.33464	-1.57932	0.267851	-1.9005	0.800414	-0.321182	RP24-555M20.2
ENSMUSG00000047676	153.519	191.592	41.1215	1.248	0.31962	0.26786	-1.90045	0.214631	-2.22007	Rpsa-ps10	ribosomal protein SA, pseudogene 10 Pseudogene
ENSMUSG00000025364	275.514	74.5178	73.9665	0.270468	-1.88647	0.268467	-1.89718	0.9926	-0.010715	Pa2g4	proliferation-associated 2G4 Gene
ENSMUSG00000063001	116.732	99.2219	31.3417	0.849997	-0.23447	0.268492	-1.89705	0.315874	-1.66258	Gm15450	predicted gene 15450 Pseudogene
ENSMUSG00000074170	15.4512	19.3718	4.1489	1.25374	0.326242	0.268517	-1.89692	0.214172	-2.22316	Plekhf1	pleckstrin homology domain containing, family F (with FYVE domain) member 1 Gene
ENSMUSG00000019851	11.672	2.23883	3.13564	0.191813	-2.38223	0.268647	-1.89622	1.40057	0.486015	Perp	PERP, TP53 apoptosis effector Gene
ENSMUSG00000016503	36.9913	19.1139	9.95117	0.516715	-0.95256	0.269014	-1.89425	0.520623	-0.941688	Gtf3a	general transcription factor III A Gene
ENSMUSG00000091742	24.8459	24.9519	6.69115	1.00427	0.00614187	0.269306	-1.89268	0.268162	-1.89882	AC151275.1
ENSMUSG00000060419	564.991	481.228	152.332	0.851745	-0.231507	0.269617	-1.89101	0.316547	-1.65951	Rps16-ps2	ribosomal protein S16, pseudogene 2 Pseudogene
ENSMUSG00000026192	82.8672	24.3884	22.3693	0.294308	-1.7646	0.269941	-1.88928	0.917207	-0.124681	Atic	5-aminoimidazole-4-carboxamide ribonucleotide formyltransferase/IMP cyclohydrolase Gene
ENSMUSG00000026784	16.3329	2.845	4.4151	0.174189	-2.52128	0.27032	-1.88726	1.55188	0.634017	Pdss1	prenyl (solanesyl) diphosphate synthase, subunit 1 Gene
ENSMUSG00000081999	356.692	83.9355	96.4481	0.235316	-2.08733	0.270396	-1.88685	1.14907	0.200472	Gm13461	predicted gene 13461 Pseudogene
ENSMUSG00000078238	289.197	195.132	78.2895	0.674738	-0.5676	0.270714	-1.88516	0.401213	-1.31756	Gm12854	predicted gene 12854 Pseudogene
[truncated: 303 more rows]
