# Supplementary material for: TAF4 Inactivation Reveals the 3 Dimensional Growth Promoting Activities of Collagen 6A3
Source: PLoS One. 2014 Feb 3;9(2):e87365. doi: 10.1371/journal.pone.0087365 (PMC3911972; doi:10.1371/journal.pone.0087365)
Supplement: Table S4 — Genes regulated by ARTA in C3 MEFs. Pages 1 and 2 show the induced and repressed genes after 12 and 72 hours of ATRA treatment. Shown are the Ensembl gene IDs, gene name, log2 ratios −ATRA/+ATRA 12 hours, −ATRA/+ATRA 72 hours, +ATRA12 hours/+ATRA 72 hours, and gene description. (XLS) [file pone.0087365.s009.xls]

## Sheet: ATRA-Upregulated genes
Gene	Gene symbol	Ratio	ratio	Ratio	Description
		12hATRA/- ATRA	72hATRA/-ATRA	12hATRA / 72hATRA
ENSMUSG00000032101	Ddx25	4.56152	6.74502	2.1835	DEAD (Asp-Glu-Ala-Asp) box polypeptide 25 Gene
ENSMUSG00000063415	Cyp26b1	5.98854	6.51373	0.525187	cytochrome P450, family 26, subfamily b, polypeptide 1 Gene
ENSMUSG00000033491	Prss35	4.55483	5.87901	1.32418	protease, serine, 35 Gene
ENSMUSG00000066026	Dhrs3	3.45053	4.59054	1.14	dehydrogenase/reductase (SDR family) member 3 Gene
ENSMUSG00000027386	Fbln7	2.58329	4.2854	1.70211	fibulin 7 Gene
ENSMUSG00000037820	Tgm2	3.29238	3.99282	0.700441	transglutaminase 2, C polypeptide Gene
ENSMUSG00000029659	6330406I15Rik	2.70804	3.57577	0.867727	RIKEN cDNA 6330406I15 gene Gene
ENSMUSG00000035314	Gdpd5	2.98424	3.34653	0.362289	glycerophosphodiester phosphodiesterase domain containing 5 Gene
ENSMUSG00000033213	AA467197	1.80512	3.22944	1.42432	Normal mucosa of esophagus-specific gene 1 protein
ENSMUSG00000015957	Wnt11	0.244952	3.1844	2.93945	wingless-related MMTV integration site 11 Gene
ENSMUSG00000026981	Il1rn	1.31351	2.86962	1.55612	interleukin 1 receptor antagonist Gene
ENSMUSG00000027227	Sord	1.27159	2.74907	1.47748	sorbitol dehydrogenase Gene
ENSMUSG00000022044	Stmn4	0.941492	2.64386	1.70236	stathmin-like 4 Gene
ENSMUSG00000038235	F11r	1.02248	2.46252	1.44004	F11 receptor Gene
ENSMUSG00000018500	Adora2b	1.91729	2.45009	0.532802	adenosine A2b receptor Gene
ENSMUSG00000080748	AC164000.2	1.78241	2.44746	0.66505
ENSMUSG00000028776	Tinagl	1.7587	2.34978	0.591088	tubulointerstitial nephritis antigen-like 1 Gene
ENSMUSG00000068252	Apol7b	0.591758	2.32111	1.72935	apolipoprotein L 7b Gene
ENSMUSG00000017491	Rarb	1.74923	2.2995	0.550264	retinoic acid receptor, beta Gene
ENSMUSG00000034205	Loxl2	2.12067	2.27246	0.151794	lysyl oxidase-like 2 Gene
ENSMUSG00000043079	Synpo	2.41751	2.26007	-0.157431	synaptopodin Gene
ENSMUSG00000074743	Thbd	1.20558	2.25772	1.05214	thrombomodulin Gene
ENSMUSG00000046447	Camk2n1	1.61546	2.2371	0.621639	calcium/calmodulin-dependent protein kinase II inhibitor 1 Gene
ENSMUSG00000079267	AC161758.3-202	1.13271	2.21783	1.08512
ENSMUSG00000027931	Npr1	2.90046	2.19989	-0.700574	natriuretic peptide receptor 1 Gene
ENSMUSG00000040430	Pitpnc1	2.20605	2.14637	-0.0596732	phosphatidylinositol transfer protein, cytoplasmic 1 Gene
ENSMUSG00000030688	Stard10	1.36906	2.13283	0.76377	START domain containing 10 Gene
ENSMUSG00000022425	Enpp2	0.402841	2.06365	1.66081	ectonucleotide pyrophosphatase/phosphodiesterase 2 Gene
ENSMUSG00000000440	Pparg	1.32948	1.96146	0.631983	peroxisome proliferator activated receptor gamma Gene
ENSMUSG00000008734	Gprc5b	1.17972	1.9551	0.775383	G protein-coupled receptor, family C, group 5, member B Gene
ENSMUSG00000035547	Capn5	1.95601	1.94368	-0.0123356	calpain 5 Gene
ENSMUSG00000051022	Hs3st1	1.29592	1.92858	0.632655	heparan sulfate (glucosamine) 3-O-sulfotransferase 1 Gene
ENSMUSG00000019850	Tnfaip3	1.89683	1.90607	0.00924054	tumor necrosis factor, alpha-induced protein 3 Gene
ENSMUSG00000020019	Ntn4	1.23924	1.90186	0.662623	netrin 4 Gene
ENSMUSG00000083713	AC164111.4	1.24775	1.90018	0.65243
ENSMUSG00000020467	Efemp1	1.08711	1.88275	0.79564	epidermal growth factor-containing fibulin-like extracellular matrix protein 1 Gene
ENSMUSG00000042793	Lgr6	1.96658	1.87647	-0.0901069	leucine-rich repeat-containing G protein-coupled receptor 6 Gene
ENSMUSG00000083177	BX510355.6	1.25403	1.87537	0.62134
ENSMUSG00000047767	Atg16l2	1.59216	1.87076	0.278598	autophagy related 16 like 2 (S. cerevisiae) Gene
ENSMUSG00000045659	Plekha7	1.7821	1.85917	0.0770683	pleckstrin homology domain containing, family A member 7 Gene
ENSMUSG00000019880	Rspo3	0.0606094	1.84345	1.78284	R-spondin 3 homolog (Xenopus laevis) Gene
ENSMUSG00000000126	Wnt9a	2.6139	1.82989	-0.784013	wingless-type MMTV integration site 9A Gene
ENSMUSG00000031765	Mt1	-0.0367488	1.81651	1.85325	metallothionein 1 Gene
ENSMUSG00000035107	Dcbld2	1.49415	1.80803	0.313879	discoidin, CUB and LCCL domain containing 2 Gene
ENSMUSG00000052565	Hist1h1d	-0.665477	1.80261	2.46809	histone cluster 1, H1d Gene
ENSMUSG00000057604	Lmcd1	0.481286	1.78984	1.30855	LIM and cysteine-rich domains 1 Gene
ENSMUSG00000068196	Col8a1	1.85873	1.78623	-0.072503	collagen, type VIII, alpha 1 Gene
ENSMUSG00000030103	Bhlhb2	1.35916	1.75434	0.395174	basic helix-loop-helix domain containing, class B2 Gene
ENSMUSG00000026773	Pfkfb3	2.37373	1.75204	-0.621693	6-phosphofructo-2-kinase/fructose-2,6-biphosphatase 3 Gene
ENSMUSG00000081064	BX548010.5	1.21927	1.736	0.516724
ENSMUSG00000030022	Adamts9	0.471707	1.73274	1.26103	a disintegrin-like and metallopeptidase (reprolysin type) with thrombospondin type 1 motif, 9 Gene
ENSMUSG00000045216	Hs6st1	1.54555	1.73119	0.185645	heparan sulfate 6-O-sulfotransferase 1 Gene
ENSMUSG00000081954	AL845291.5	1.32953	1.71248	0.38295
ENSMUSG00000039031	Arhgap18	1.14696	1.70817	0.561214	Rho GTPase activating protein 18 Gene
ENSMUSG00000023067	Cdkn1a	1.76147	1.70199	-0.0594827	cyclin-dependent kinase inhibitor 1A (P21) Gene
ENSMUSG00000028780	Sema3c	1.92222	1.67149	-0.250729	sema domain, immunoglobulin domain (Ig), short basic domain, secreted, (semaphorin) 3C Gene
ENSMUSG00000003949	Hlf	1.90491	1.67138	-0.233533	hepatic leukemia factor Gene
ENSMUSG00000061132	Blnk	2.03449	1.67118	-0.363308	B-cell linker Gene
ENSMUSG00000029641	Rasl11a	-0.14109	1.6608	1.80189	RAS-like, family 11, member A Gene
ENSMUSG00000046324	Ermp1	1.53782	1.65567	0.117849	endoplasmic reticulum metallopeptidase 1 Gene
ENSMUSG00000064315	AC111056.20	0.67044	1.64975	0.979315
ENSMUSG00000028967	Errfi1	0.889977	1.64087	0.750891	ERBB receptor feedback inhibitor 1 Gene
ENSMUSG00000000489	Pdgfb	1.08694	1.62751	0.540571	platelet derived growth factor, B polypeptide Gene
ENSMUSG00000025912	Mybl1	0.780825	1.61405	0.833222	myeloblastosis oncogene-like 1 Gene
ENSMUSG00000035112	Wnk4	1.32651	1.61315	0.286641	WNK lysine deficient protein kinase 4 Gene
ENSMUSG00000055322	Tns1	0.632926	1.60827	0.975345	tensin 1 Gene
ENSMUSG00000047439	C230078M08Rik	-0.481317	1.59748	2.0788	RIKEN cDNA C230078M08 gene Gene
ENSMUSG00000039982	Dtx4	1.4297	1.59748	0.167784	deltex 4 homolog (Drosophila) Gene
ENSMUSG00000057897	Camk2b	0.776389	1.58618	0.809792	calcium/calmodulin-dependent protein kinase II, beta Gene
ENSMUSG00000002289	Angptl4	0.173672	1.583	1.40933	angiopoietin-like 4 Gene
ENSMUSG00000031486	Gpr124	1.08228	1.57441	0.492131	G protein-coupled receptor 124 Gene
ENSMUSG00000006398	Cdc20	0.0641938	1.56735	1.50316	cell division cycle 20 homolog (S. cerevisiae) Gene
ENSMUSG00000024063	Lbh	1.03206	1.53503	0.502962	limb-bud and heart Gene
ENSMUSG00000052331	Ankrd44	1.39467	1.5301	0.135427	ankyrin repeat domain 44 Gene
ENSMUSG00000038543	BC028528	0.777969	1.52356	0.745593	Uncharacterized protein C1orf54 homolog Precursor (Protein L259)
ENSMUSG00000033022	Cdo1	-0.650339	1.52065	2.17099	cysteine dioxygenase 1, cytosolic Gene
ENSMUSG00000035916	Ptprq	0.265946	1.5151	1.24915	protein tyrosine phosphatase, receptor type, Q Gene
ENSMUSG00000041014	Nrg3	0.847692	1.50857	0.660877	neuregulin 3 Gene
ENSMUSG00000027656	Wisp2	-0.0519706	1.50839	1.56036	WNT1 inducible signaling pathway protein 2 Gene
ENSMUSG00000033088	Triobp	1.21421	1.50524	0.29103	TRIO and F-actin binding protein Gene

## Sheet: ATRA-downregulated genes
Gene	Gene symbol	Ratio 12hATRA/- ATRA	ratio 72hATRA/AT-RA	Ratio 12hATRA / 72hATRA	Description
ENSMUSG00000035042	Ccl5	-1.06597	-4.72191	-3.65594	chemokine (C-C motif) ligand 5 Gene
ENSMUSG00000045573	Penk1	-1.72716	-4.4851	-2.75793	preproenkephalin 1 Gene
ENSMUSG00000048126	Col6a3	-1.15489	-3.74135	-2.58646	collagen, type VI, alpha 3 Gene
ENSMUSG00000022018	1190002H23Rik	-2.12457	-3.37882	-1.25425	RIKEN cDNA 1190002H23 gene Gene
ENSMUSG00000027500	Stmn2	-1.4319	-3.29986	-1.86796	stathmin-like 2 Gene
ENSMUSG00000017002	Slpi	-1.0554	-2.9894	-1.934	secretory leukocyte peptidase inhibitor Gene
ENSMUSG00000048826	Dact2	-0.765344	-2.87114	-2.10579	dapper homolog 2, antagonist of beta-catenin (xenopus) Gene
ENSMUSG00000039883	Lrrc17	-0.468578	-2.82383	-2.35525	leucine rich repeat containing 17 Gene
ENSMUSG00000030218	Mgp	-0.186617	-2.76747	-2.58085	matrix Gla protein Gene
ENSMUSG00000035373	Ccl7	-2.02541	-2.73909	-0.713684	chemokine (C-C motif) ligand 7 Gene
ENSMUSG00000040152	Thbs1	-0.880322	-2.70896	-1.82864	thrombospondin 1 Gene
ENSMUSG00000035385	Ccl2	-1.62678	-2.69914	-1.07236	chemokine (C-C motif) ligand 2 Gene
ENSMUSG00000074766	Ism1	-1.7758	-2.66997	-0.894171	isthmin 1 homolog
ENSMUSG00000021950	Anxa8	-0.441026	-2.49585	-2.05483	annexin A8 Gene
ENSMUSG00000050069	Grem2	-1.47573	-2.48379	-1.00806	gremlin 2 homolog, cysteine knot superfamily (Xenopus laevis) Gene
ENSMUSG00000026069	Il1rl1	-0.666256	-2.46296	-1.7967	interleukin 1 receptor-like 1 Gene
ENSMUSG00000027996	Sfrp2	-0.920432	-2.11721	-1.19677	secreted frizzled-related protein 2 Gene
ENSMUSG00000026259	Ngef	-1.19627	-2.09534	-0.899071	neuronal guanine nucleotide exchange factor Gene
ENSMUSG00000029370	Rassf6	-0.53946	-2.0923	-1.55284	Ras association (RalGDS/AF-6) domain family member 6 Gene
ENSMUSG00000020241	Col6a2	-0.874733	-2.0409	-1.16617	collagen, type VI, alpha 2 Gene
ENSMUSG00000025150	Cbr2	-0.668891	-2.03139	-1.3625	carbonyl reductase 2 Gene
ENSMUSG00000046807	AI646023	-0.843328	-2.02665	-1.18332	Leucine-rich repeat-containing protein C22orf36 homolog
ENSMUSG00000046814	Gchfr	-0.147691	-2.00957	-1.86188	GTP cyclohydrolase I feedback regulator Gene
ENSMUSG00000004098	Col5a3	-0.313853	-1.99552	-1.68167	collagen, type V, alpha 3 Gene
ENSMUSG00000019256	Ahr	-1.82751	-1.90723	-0.079721	aryl-hydrocarbon receptor Gene
ENSMUSG00000050390	C77080	-0.543832	-1.87965	-1.33582	Uncharacterized protein KIAA1522
ENSMUSG00000061013	Mkx	-0.51924	-1.84261	-1.32337	mohawk homeobox Gene
ENSMUSG00000042675	Ypel3	-0.302124	-1.83873	-1.53661	yippee-like 3 (Drosophila) Gene
ENSMUSG00000024164	C3	-0.251277	-1.8135	-1.56222	complement component 3 Gene
ENSMUSG00000058135	Gstm1	-0.706811	-1.79715	-1.09034	glutathione S-transferase, mu 1 Gene
ENSMUSG00000032246	Calml4	-0.318962	-1.77084	-1.45187	calmodulin-like 4 Gene
ENSMUSG00000026825	Dnm1	-0.37497	-1.75406	-1.37909	dynamin 1 Gene
ENSMUSG00000024899	Papss2	-0.516411	-1.73598	-1.21957	3'-phosphoadenosine 5'-phosphosulfate synthase 2 Gene
ENSMUSG00000027820	Mme	-0.514742	-1.7156	-1.20085	membrane metallo endopeptidase Gene
ENSMUSG00000035279	A430110N23Rik	-0.88394	-1.69304	-0.809105	RIKEN cDNA A430110N23 gene Gene
ENSMUSG00000025650	Col7a1	0.559636	-1.66425	-2.22388	collagen, type VII, alpha 1 Gene
ENSMUSG00000036334	AC122038.3	-1.76247	-1.62071	0.141761
ENSMUSG00000063727	Tnfrsf11b	-1.91105	-1.61264	0.298408	tumor necrosis factor receptor superfamily, member 11b (osteoprotegerin) Gene
ENSMUSG00000047261	Gap43	-0.681404	-1.56539	-0.883983	growth associated protein 43 Gene
ENSMUSG00000029161	Cgref1	-0.121392	-1.52907	-1.40768	cell growth regulator with EF hand domain 1 Gene
ENSMUSG00000055629	B4galnt4	-0.743135	-1.52369	-0.780555	beta-1,4-N-acetyl-galactosaminyl transferase 4 Gene
ENSMUSG00000045679	Pqlc3	-1.15164	-1.5197	-0.368059	PQ loop repeat containing Gene
